# Supplementary material for: Bis[(E)-N-(pyridin-3-yl­methyl­idene)hydroxyl­amine-κN 1]silver(I) perchlorate
Source: Acta Crystallogr Sect E Struct Rep Online. 2012 May 5;68(Pt 6):m735–6. doi: 10.1107/S1600536812019290 (PMC3379077; doi:10.1107/S1600536812019290)
Supplement: Supplementary file 1 [file e-68-0m735-sup1.cif]

##############################################################################
#                                                                            #
# This CIF contains the data in a paper accepted for publication in          #
# Acta Crystallographica Section E. It conforms to the requirements of       #
# Notes for Authors for Acta Crystallographica Section E, and has been       #
# peer reviewed under the auspices of the IUCr Commission on Journals.       #
#                                                                            #
# Full details of the Crystallographic Information File format               #
# are given in the paper "The Crystallographic Information File (CIF):       #
# a New Standard Archive File for Crystallography" by S. R. Hall, F. H.      #
# Allen and I. D. Brown [Acta Cryst. (1991), A47, 655-685].                  #
#                                                                            #
# The current version of the core CIF dictionary is obtainable from          #
# ftp://ftp.iucr.org/pub/cif_core.dic.                                       #
#                                                                            #
# Software is freely available for graphical display of the structure(s)     #
# in this CIF. For information consult the CIF software page                 #
# http://www.iucr.org/resources/cif/software.                                #
#                                                                            #
# This file may be used for bona fide research purposes within the           #
# scientific community so long as proper attribution is given to the journal # 
# article from which it was obtained.                                        #
#                                                                            #
##############################################################################
data_global
_audit_creation_method     SHELXL-97
_journal_date_recd_electronic     2012-04-26
_journal_date_accepted     2012-04-30
_journal_name_full     'Acta Crystallographica, Section E'
_journal_year     2012
_journal_volume     68
_journal_issue      6
_journal_page_first     m735
_journal_page_last     m736
_journal_paper_category     QM
_journal_paper_doi     10.1107/S1600536812019290
_journal_coeditor_code     HB6761
_publ_contact_author_name     ' Edward RT Tiekink '
_publ_contact_author_address
;
Department of Chemistry, University of Malaya,
50603 Kuala Lumpur, Malaysia
;
_publ_contact_author_email
;
edward.tiekink@gmail.com
;
_publ_contact_author_fax     ' +60 3 7967 4193 '
_publ_contact_author_phone     ' +60 3 7967 6775 '
_publ_section_title
;\
Bis[(<i>E</i>)-<i>N</i>-(pyridin-3-ylmethylidene)hydroxylamine-\k<i>N</i>^1^]\
silver(I) perchlorate
;
loop_
    _publ_author_name
    _publ_author_footnote
    _publ_author_address
    'Xu, Jing' .
;
Key Laboratory of Functional Inorganic Material Chemistry
Ministry of Education
Heilongjiang University
Harbin 150080
People's Republic of China
;
    'Gao, Shan'
;
Additional correspondence author, e-mail: shangao67@yahoo.com.
;
;
Key Laboratory of Functional Inorganic Material Chemistry
Ministry of Education
Heilongjiang University
Harbin 150080
People's Republic of China
;
    'Ng, Seik Weng' .
;
Department of Chemistry
University of Malaya
50603 Kuala Lumpur
Malaysia
and
Chemistry Department
Faculty of Science
King Abdulaziz University
PO Box 80203 Jeddah
Saudi Arabia
;
    'Tiekink, Edward R. T.' .
;
Department of Chemistry, University of Malaya,
50603 Kuala Lumpur, Malaysia
;
data_I
_audit_creation_method     SHELXL-97
_chemical_name_systematic
;
Bis[(<i>E</i>)-<i>N</i>-(pyridin-3-ylmethylidene)hydroxylamine-
\k<i>N</i>^1^]silver(I) perchlorate
;
_chemical_name_common     ?
_chemical_formula_moiety     'C12 H12 Ag N4 O2 +, Cl O4 -'
_chemical_formula_sum     'C12 H12 Ag Cl N4 O6'
_chemical_formula_iupac     '[Ag (C6 H6 N2 O)2] Cl O4'
_chemical_formula_weight     451.58
_chemical_melting_point     ?
_symmetry_cell_setting     monoclinic
_symmetry_space_group_name_H-M     'C 2/c'
_symmetry_space_group_name_Hall     '-C 2yc'
loop_
    _symmetry_equiv_pos_as_xyz
    'x, y, z'
    '-x, y, -z+1/2'
    'x+1/2, y+1/2, z'
    '-x+1/2, y+1/2, -z+1/2'
    '-x, -y, -z'
    'x, -y, z-1/2'
    '-x+1/2, -y+1/2, -z'
    'x+1/2, -y+1/2, z-1/2'
_cell_length_a     15.382(5)
_cell_length_b     8.234(3)
_cell_length_c     13.320(4)
_cell_angle_alpha     90.00
_cell_angle_beta     111.531(15)
_cell_angle_gamma     90.00
_cell_volume     1569.3(8)
_cell_formula_units_Z     4
_cell_measurement_reflns_used     3613
_cell_measurement_theta_min     3.02
_cell_measurement_theta_max     27.51
_cell_measurement_temperature     293(2)
_exptl_crystal_description     prism
_exptl_crystal_colour     colourless
_exptl_crystal_size_max     0.18
_exptl_crystal_size_mid     0.16
_exptl_crystal_size_min     0.14
_exptl_crystal_density_diffrn     1.911
_exptl_crystal_density_meas     ?
_exptl_crystal_density_method     'not measured'
_exptl_crystal_F_000     896
_exptl_absorpt_coefficient_mu     1.493
_exptl_absorpt_correction_type     multi-scan
_exptl_absorpt_process_details     '(ABSCOR; Higashi, 1995)'
_exptl_absorpt_correction_T_min     0.4492
_exptl_absorpt_correction_T_max     1.0000
_diffrn_ambient_temperature     293(2)
_diffrn_radiation_type     MoK\a
_diffrn_radiation_wavelength     0.71073
_diffrn_radiation_source     'fine-focus sealed tube'
_diffrn_radiation_monochromator     graphite
_diffrn_measurement_device_type     'Rigaku R-AXIS RAPID IP'
_diffrn_measurement_method     '\w scan'
_diffrn_detector_area_resol_mean     ?
_diffrn_reflns_number     7501
_diffrn_reflns_av_R_equivalents     0.0524
_diffrn_reflns_av_sigmaI/netI     0.0396
_diffrn_reflns_theta_min     3.02
_diffrn_reflns_theta_max     27.48
_diffrn_reflns_theta_full     27.48
_diffrn_measured_fraction_theta_max     0.996
_diffrn_measured_fraction_theta_full     0.996
_diffrn_reflns_limit_h_min     -19
_diffrn_reflns_limit_h_max     19
_diffrn_reflns_limit_k_min     -10
_diffrn_reflns_limit_k_max     10
_diffrn_reflns_limit_l_min     -17
_diffrn_reflns_limit_l_max     17
_diffrn_standards_number     0
_diffrn_standards_interval_count     0
_diffrn_standards_interval_time     0
_diffrn_standards_decay_%     0
_reflns_number_total     1795
_reflns_number_gt     1176
_reflns_threshold_expression     I>2\s(I)
_refine_ls_structure_factor_coef     Fsqd
_refine_ls_matrix_type     full
_refine_ls_R_factor_all     0.0795
_refine_ls_R_factor_gt     0.0477
_refine_ls_wR_factor_gt     0.1180
_refine_ls_wR_factor_ref     0.1468
_refine_ls_goodness_of_fit_ref     1.063
_refine_ls_restrained_S_all     1.181
_refine_ls_number_reflns     1795
_refine_ls_number_parameters     129
_refine_ls_number_restraints     34
_refine_ls_hydrogen_treatment     constr
_refine_ls_weighting_scheme     calc
_refine_ls_weighting_details
         'calc w=1/[\s^2^(Fo^2^)+(0.0776P)^2^+1.2356P] where P=(Fo^2^+2Fc^2^)/3'
_atom_sites_solution_hydrogens     geom
_atom_sites_solution_primary     direct
_atom_sites_solution_secondary     difmap
_refine_ls_shift/su_max     0.001
_refine_ls_shift/su_mean     0.001
_refine_diff_density_max     0.738
_refine_diff_density_min     -0.487
_refine_ls_extinction_method     none
_refine_ls_extinction_coef     ?
loop_
    _atom_type_symbol
    _atom_type_description
    _atom_type_scat_dispersion_real
    _atom_type_scat_dispersion_imag
    _atom_type_scat_source
    'C' 'C' 0.0033 0.0016
                         'International Tables Vol C Tables 4.2.6.8 and 6.1.1.4'
    'H' 'H' 0.0000 0.0000
                         'International Tables Vol C Tables 4.2.6.8 and 6.1.1.4'
    'N' 'N' 0.0061 0.0033
                         'International Tables Vol C Tables 4.2.6.8 and 6.1.1.4'
    'O' 'O' 0.0106 0.0060
                         'International Tables Vol C Tables 4.2.6.8 and 6.1.1.4'
    'Cl' 'Cl' 0.1484 0.1585
                         'International Tables Vol C Tables 4.2.6.8 and 6.1.1.4'
    'Ag' 'Ag' -0.8971 1.1015
                         'International Tables Vol C Tables 4.2.6.8 and 6.1.1.4'
_computing_data_collection     'RAPID-AUTO (Rigaku, 1998)'
_computing_cell_refinement     'RAPID-AUTO (Rigaku, 1998)'
_computing_data_reduction     'CrystalClear (Rigaku/MSC, 2002)'
_computing_structure_solution     'SHELXS97 (Sheldrick, 2008)'
_computing_structure_refinement     'SHELXL97 (Sheldrick, 2008)'
_computing_molecular_graphics
;
X-SEED (Barbour, 2001) and DIAMOND (Brandenburg, 2006)
;
_computing_publication_material     'publCIF (Westrip, 2010)'
loop_
    _atom_site_type_symbol
    _atom_site_label
    _atom_site_fract_x
    _atom_site_fract_y
    _atom_site_fract_z
    _atom_site_U_iso_or_equiv
    _atom_site_adp_type
    _atom_site_calc_flag
    _atom_site_refinement_flags
    _atom_site_occupancy
    _atom_site_symmetry_multiplicity
    _atom_site_disorder_assembly
    _atom_site_disorder_group
    Ag Ag 1.0000 0.04678(8) 0.7500 0.0718(3) Uani d S 1 2 . .
    Cl Cl 1.0000 -0.4118(3) 0.7500 0.0779(6) Uani d SD 1 2 . .
    O O1 0.5863(3) 0.6168(5) 0.5648(4) 0.0819(13) Uani d . 1 1 . .
    H H1o 0.5297 0.6370 0.5298 0.123 Uiso calc R 1 1 . .
    N N1 0.8519(3) 0.0695(5) 0.6720(4) 0.0573(11) Uani d . 1 1 . .
    N N2 0.6021(3) 0.4515(5) 0.5606(4) 0.0603(12) Uani d . 1 1 . .
    C C1 0.7951(4) -0.0529(6) 0.6259(5) 0.0617(14) Uani d . 1 1 . .
    H H1 0.8207 -0.1559 0.6285 0.074 Uiso calc R 1 1 . .
    C C2 0.7003(4) -0.0342(7) 0.5744(5) 0.0645(14) Uani d . 1 1 . .
    H H2 0.6630 -0.1234 0.5437 0.077 Uiso calc R 1 1 . .
    C C3 0.6612(4) 0.1150(7) 0.5686(4) 0.0587(13) Uani d . 1 1 . .
    H H3 0.5971 0.1289 0.5337 0.070 Uiso calc R 1 1 . .
    C C4 0.7187(3) 0.2477(6) 0.6158(4) 0.0495(11) Uani d . 1 1 . .
    C C5 0.8130(3) 0.2174(7) 0.6658(4) 0.0544(12) Uani d . 1 1 . .
    H H5 0.8521 0.3044 0.6971 0.065 Uiso calc R 1 1 . .
    C C6 0.6859(4) 0.4136(7) 0.6113(4) 0.0571(12) Uani d . 1 1 . .
    H H6 0.7283 0.4943 0.6469 0.068 Uiso calc R 1 1 . .
    O O2 1.0050(8) -0.2768(10) 0.6778(8) 0.105(3) Uani d PDU 0.50 1 . .
    O O3 0.9040(6) -0.4057(13) 0.7376(10) 0.110(4) Uani d PDU 0.50 1 . .
    O O4 1.0044(7) -0.5524(9) 0.6836(7) 0.089(3) Uani d PDU 0.50 1 . .
    O O5 1.0649(10) -0.4065(18) 0.8439(7) 0.171(6) Uani d PDU 0.50 1 . .
loop_
    _atom_site_aniso_label
    _atom_site_aniso_U_11
    _atom_site_aniso_U_22
    _atom_site_aniso_U_33
    _atom_site_aniso_U_12
    _atom_site_aniso_U_13
    _atom_site_aniso_U_23
    Ag 0.0392(4) 0.0813(5) 0.0859(5) 0.000 0.0121(3) 0.000
    Cl 0.0624(13) 0.0605(12) 0.1049(17) 0.000 0.0238(13) 0.000
    O1 0.064(3) 0.054(2) 0.106(3) 0.005(2) 0.005(3) 0.007(2)
    N1 0.042(2) 0.061(3) 0.063(3) -0.0016(19) 0.013(2) 0.000(2)
    N2 0.054(3) 0.054(3) 0.066(3) 0.005(2) 0.013(2) 0.006(2)
    C1 0.056(3) 0.051(3) 0.072(3) 0.000(2) 0.017(3) 0.000(3)
    C2 0.048(3) 0.058(3) 0.075(4) -0.009(3) 0.009(3) -0.006(3)
    C3 0.040(3) 0.068(3) 0.060(3) -0.003(3) 0.009(2) 0.002(3)
    C4 0.043(2) 0.055(3) 0.045(2) -0.006(2) 0.010(2) 0.002(2)
    C5 0.040(3) 0.059(3) 0.057(3) -0.005(2) 0.010(2) -0.003(2)
    C6 0.045(3) 0.057(3) 0.062(3) -0.004(2) 0.010(2) 0.002(2)
    O2 0.123(7) 0.082(5) 0.125(7) -0.002(5) 0.063(6) 0.020(5)
    O3 0.098(7) 0.104(6) 0.148(8) -0.010(6) 0.068(7) -0.018(6)
    O4 0.072(5) 0.074(5) 0.107(6) 0.006(4) 0.018(5) -0.014(4)
    O5 0.166(11) 0.162(9) 0.137(9) -0.001(9) -0.001(8) -0.008(8)
loop_
    _geom_bond_atom_site_label_1
    _geom_bond_atom_site_label_2
    _geom_bond_site_symmetry_2
    _geom_bond_distance
    _geom_bond_publ_flag
    Ag N1 2_756 2.138(5) ?
    Ag N1 . 2.138(5) y
    Ag O2 . 2.843(9) y
    O1 N2 . 1.387(7) ?
    O1 H1o . 0.8400 ?
    N1 C1 . 1.327(7) ?
    N1 C5 . 1.346(7) ?
    N2 C6 . 1.255(7) ?
    C1 C2 . 1.374(9) ?
    C1 H1 . 0.9300 ?
    C2 C3 . 1.357(8) ?
    C2 H2 . 0.9300 ?
    C3 C4 . 1.402(8) ?
    C3 H3 . 0.9300 ?
    C4 C5 . 1.378(7) ?
    C4 C6 . 1.449(8) ?
    C5 H5 . 0.9300 ?
    C6 H6 . 0.9300 ?
    Cl O5 . 1.283(7) ?
    Cl O3 . 1.426(7) ?
    Cl O4 . 1.474(6) ?
    Cl O2 . 1.490(6) ?
loop_
    _geom_angle_atom_site_label_1
    _geom_angle_atom_site_label_2
    _geom_angle_atom_site_label_3
    _geom_angle_site_symmetry_1
    _geom_angle_site_symmetry_3
    _geom_angle
    _geom_angle_publ_flag
    N1 Ag N1 2_756 . 170.0(2) ?
    N1 Ag O2 2_756 . 95.1(3) ?
    N1 Ag O2 . . 94.2(3) ?
    N2 O1 H1o . . 109.5 ?
    C1 N1 C5 . . 117.2(5) ?
    C1 N1 Ag . . 124.1(4) ?
    C5 N1 Ag . . 118.6(3) ?
    C6 N2 O1 . . 112.5(5) ?
    N1 C1 C2 . . 122.9(5) ?
    N1 C1 H1 . . 118.6 ?
    C2 C1 H1 . . 118.6 ?
    C3 C2 C1 . . 119.8(5) ?
    C3 C2 H2 . . 120.1 ?
    C1 C2 H2 . . 120.1 ?
    C2 C3 C4 . . 119.1(5) ?
    C2 C3 H3 . . 120.5 ?
    C4 C3 H3 . . 120.5 ?
    C5 C4 C3 . . 117.1(5) ?
    C5 C4 C6 . . 118.6(5) ?
    C3 C4 C6 . . 124.3(5) ?
    N1 C5 C4 . . 124.0(5) ?
    N1 C5 H5 . . 118.0 ?
    C4 C5 H5 . . 118.0 ?
    N2 C6 C4 . . 122.0(5) ?
    N2 C6 H6 . . 119.0 ?
    C4 C6 H6 . . 119.0 ?
    O5 Cl O3 . . 120.9(7) ?
    O5 Cl O4 . . 114.9(7) ?
    O3 Cl O4 . . 103.4(5) ?
    O5 Cl O2 . . 113.4(7) ?
    O3 Cl O2 . . 101.3(5) ?
    O4 Cl O2 . . 100.0(5) ?
    Cl O2 Ag . . 117.8(5) ?
loop_
    _geom_torsion_atom_site_label_1
    _geom_torsion_atom_site_label_2
    _geom_torsion_atom_site_label_3
    _geom_torsion_atom_site_label_4
    _geom_torsion_site_symmetry_1
    _geom_torsion_site_symmetry_2
    _geom_torsion_site_symmetry_3
    _geom_torsion_site_symmetry_4
    _geom_torsion
    _geom_torsion_publ_flag
    N1 Ag N1 C1 2_756 . . . 168.7(5) ?
    O2 Ag N1 C1 . . . . 9.2(5) ?
    N1 Ag N1 C5 2_756 . . . -9.2(4) ?
    O2 Ag N1 C5 . . . . -168.7(4) ?
    C5 N1 C1 C2 . . . . -0.7(9) ?
    Ag N1 C1 C2 . . . . -178.7(5) ?
    N1 C1 C2 C3 . . . . 0.5(10) ?
    C1 C2 C3 C4 . . . . -0.2(9) ?
    C2 C3 C4 C5 . . . . 0.1(8) ?
    C2 C3 C4 C6 . . . . 177.4(5) ?
    C1 N1 C5 C4 . . . . 0.7(8) ?
    Ag N1 C5 C4 . . . . 178.7(4) ?
    C3 C4 C5 N1 . . . . -0.4(8) ?
    C6 C4 C5 N1 . . . . -177.8(5) ?
    O1 N2 C6 C4 . . . . -178.7(5) ?
    C5 C4 C6 N2 . . . . 175.0(5) ?
    C3 C4 C6 N2 . . . . -2.3(9) ?
    O5 Cl O2 Ag . . . . -57.3(9) ?
    O3 Cl O2 Ag . . . . 73.9(7) ?
    O4 Cl O2 Ag . . . . 179.9(5) ?
    N1 Ag O2 Cl . . . . -93.0(6) ?
loop_
    _geom_hbond_atom_site_label_D
    _geom_hbond_atom_site_label_H
    _geom_hbond_atom_site_label_A
    _geom_hbond_site_symmetry_A
    _geom_hbond_distance_DH
    _geom_hbond_distance_HA
    _geom_hbond_distance_DA
    _geom_hbond_angle_DHA
    O1 H1o N2 5_666 0.84 2.07 2.821(7) 148
