# Supplementary material for: Bis[(E)-N-(pyridin-3-yl­methyl­idene)hydroxyl­amine-κN 1]silver(I) perchlorate
Source: Acta Crystallogr Sect E Struct Rep Online. 2012 May 5;68(Pt 6):m735–6. doi: 10.1107/S1600536812019290 (PMC3379077; doi:10.1107/S1600536812019290)
Supplement: Supplementary file 2 [file e-68-0m735-Isup2.hkl]

# 
# h,k,l, Fc-squared, Fo-squared, sigma(Fo-squared) and status flag 
# 
data_I
_shelx_title '  C2/c' 
_shelx_refln_list_code          4 
_shelx_F_calc_maximum      483.67 
_exptl_crystal_F_000       896.00 
_reflns_d_resolution_high  0.7701 
 
loop_ 
 _symmetry_equiv_pos_as_xyz 
 'x, y, z' 
 '-x, y, -z+1/2' 
 'x+1/2, y+1/2, z' 
 '-x+1/2, y+1/2, -z+1/2' 
 '-x, -y, -z' 
 'x, -y, z-1/2' 
 '-x+1/2, -y+1/2, -z' 
 'x+1/2, -y+1/2, z-1/2' 
 
_cell_length_a    15.3816 
_cell_length_b     8.2336 
_cell_length_c    13.3204 
_cell_angle_alpha  90.000 
_cell_angle_beta  111.531 
_cell_angle_gamma  90.000 
 
_shelx_F_squared_multiplier     1.000 
 
loop_ 
 _refln_index_h 
 _refln_index_k 
 _refln_index_l 
 _refln_F_squared_calc 
 _refln_F_squared_meas 
 _refln_F_squared_sigma 
 _refln_observed_status 
   4   0   0    24646.82    25232.42    434.84 o 
   6   0   0    41598.66    42443.16   1312.06 o 
   8   0   0     8546.50     7903.98    160.88 o 
  10   0   0    23216.24    22676.55    689.23 o 
  12   0   0     7306.01     6796.63    163.14 o 
  14   0   0     3666.33     3414.88    114.35 o 
  16   0   0     1032.44     1282.14    125.45 o 
  18   0   0      608.67      731.13     75.85 o 
   3   1   0      383.38      366.40     15.60 o 
   5   1   0     3264.26     2567.41    124.27 o 
   7   1   0     3324.60     2911.51     84.90 o 
   9   1   0     4760.38     4394.69    163.22 o 
  11   1   0     3131.92     3152.16     99.38 o 
  13   1   0     1205.68     1290.67     47.24 o 
  15   1   0      795.84      864.44     50.67 o 
  17   1   0      323.27      259.31     41.52 o 
   0   2   0    60900.12    63287.48    892.71 o 
   2   2   0    20946.06    21040.22    244.74 o 
   4   2   0     6285.91     6416.51    110.81 o 
   6   2   0    10178.82     9799.01    200.20 o 
   8   2   0     7056.56     6731.95    151.11 o 
  10   2   0     6041.59     6039.45    219.22 o 
  12   2   0     2656.91     2637.23    143.23 o 
  14   2   0     1473.19     1469.27     75.36 o 
  16   2   0      654.81      792.59     53.85 o 
  18   2   0      257.95      266.81     41.50 o 
   1   3   0     7680.34     7359.48     73.84 o 
   3   3   0     3955.93     3845.14     55.43 o 
   5   3   0     2356.63     2182.37     42.99 o 
   7   3   0     5650.29     5365.67     78.93 o 
   9   3   0     2192.24     2192.96     52.39 o 
  11   3   0      507.78      576.62     44.74 o 
  13   3   0     1072.22     1020.02     51.14 o 
  15   3   0      163.81      127.32     33.40 o 
  17   3   0      196.61      130.09     47.03 o 
   0   4   0       20.20       55.13     14.69 o 
   2   4   0      190.39      214.30     12.26 o 
   4   4   0     4762.68     5401.28    131.27 o 
   6   4   0      720.73      617.95     24.14 o 
   8   4   0      380.39      368.49     23.71 o 
  10   4   0      638.07      642.54     32.70 o 
  12   4   0      110.36       99.13     28.45 o 
  14   4   0      103.33       95.32     28.28 o 
  16   4   0       83.89      104.03     30.64 o 
   1   5   0      276.65      245.45     14.49 o 
   3   5   0      713.35      693.35     25.44 o 
   5   5   0      544.59      484.25     31.88 o 
   7   5   0      675.09      718.06     36.39 o 
   9   5   0      128.11      186.21     21.27 o 
  11   5   0       98.88      108.76     22.13 o 
  13   5   0       54.66       53.51     24.69 o 
  15   5   0        4.85       24.04     20.58 o 
   0   6   0     6483.58     6837.02    256.15 o 
   2   6   0      282.43      308.79     17.58 o 
   4   6   0      429.51      439.93     26.44 o 
   6   6   0      724.57      870.62     45.62 o 
   8   6   0      136.37      236.54     39.19 o 
  10   6   0      378.49      425.01    100.42 o 
  12   6   0      142.12      167.10     42.78 o 
  14   6   0      125.67      171.78     33.49 o 
   1   7   0       81.78       75.18     18.60 o 
   3   7   0      543.23      559.20     27.18 o 
   5   7   0      193.66      197.50     20.57 o 
   7   7   0       15.62       38.91     20.74 o 
   9   7   0       11.05       18.58     21.97 o 
  11   7   0       47.13       22.18     29.81 o 
  13   7   0        1.93       30.20     29.37 o 
   0   8   0      416.24      474.06     46.56 o 
   2   8   0      255.26      244.60     33.94 o 
   4   8   0      207.67      183.52     29.62 o 
   6   8   0      440.33      383.64     54.08 o 
   8   8   0      187.95       58.54     36.91 o 
  10   8   0      140.02       80.62     26.87 o 
  12   8   0       37.02       13.92     22.82 o 
   1   9   0      219.99      231.01     29.24 o 
   3   9   0       60.33       63.88     25.51 o 
   5   9   0      121.05       85.80     24.49 o 
   7   9   0      204.36      109.49     45.65 o 
   9   9   0       88.27       38.73     29.53 o 
   0  10   0       88.14       86.35     35.73 o 
   2  10   0        1.57        4.37     27.11 o 
   4  10   0       44.00       74.44     44.42 o 
   6  10   0        2.77        7.93     26.63 o 
 -17   1   1        2.53      -15.52     19.65 o 
 -15   1   1      103.59      122.76     24.83 o 
 -13   1   1       44.97       95.13     24.42 o 
 -11   1   1      286.19      294.19     21.94 o 
  -9   1   1        6.61        4.88      8.79 o 
  -7   1   1     2504.28     2498.70     80.47 o 
  -5   1   1      985.60      951.59     28.34 o 
  -3   1   1     2375.82     2173.20     43.96 o 
  -1   1   1     2851.58     2774.75     21.89 o 
   1   1   1     4203.81     4334.95     75.96 o 
   3   1   1     1507.73     1434.72     28.52 o 
   5   1   1     1454.27     1260.62     49.78 o 
   7   1   1      136.57      191.01     20.47 o 
   9   1   1       58.73       23.53     14.07 o 
  11   1   1      250.61      288.06     27.82 o 
  13   1   1       24.30       62.84     26.04 o 
  15   1   1      123.13      138.33     38.22 o 
  17   1   1       68.08      111.80     36.36 o 
 -18   2   1      314.89      397.93     54.42 o 
 -16   2   1      255.13      260.92     55.62 o 
 -14   2   1      538.73      454.11     42.78 o 
 -12   2   1     3908.65     3805.20    140.80 o 
 -10   2   1     2258.30     2416.44     71.13 o 
  -8   2   1     6783.77     6680.20    105.47 o 
  -6   2   1     6494.71     6228.13     95.42 o 
  -4   2   1     1107.02      929.91     27.95 o 
  -2   2   1    22817.02    22080.32    302.63 o 
   0   2   1    32698.16    32896.75    696.78 o 
   2   2   1    25023.47    24541.39    304.89 o 
   4   2   1     6807.27     6168.37    146.34 o 
   6   2   1     4492.22     4394.56     72.10 o 
   8   2   1     4152.83     4004.10     72.41 o 
  10   2   1      788.23      736.99     69.29 o 
  12   2   1     1582.91     1475.99     62.94 o 
  14   2   1     1661.83     1580.08     65.49 o 
  16   2   1      214.27      166.91     42.16 o 
 -17   3   1       38.12       48.08     29.16 o 
 -15   3   1      197.89      243.05     29.71 o 
 -13   3   1     2776.12     3248.89    144.52 o 
 -11   3   1        8.54      -10.20     15.83 o 
  -9   3   1     4752.30     4640.19     78.27 o 
  -7   3   1     5439.45     5491.85     85.60 o 
  -5   3   1       64.96       57.89     12.33 o 
  -3   3   1    12393.63    13953.14    156.81 o 
  -1   3   1     1576.53     1728.48     23.61 o 
   1   3   1     5539.46     5682.09     56.16 o 
   3   3   1     4435.58     4026.62     58.70 o 
   5   3   1    10061.75    10083.78    172.05 o 
   7   3   1     3883.57     3537.16     74.35 o 
   9   3   1      626.07      623.97     38.24 o 
  11   3   1      530.63      582.39     42.01 o 
  13   3   1      699.05      882.09     63.04 o 
  15   3   1      511.19      470.43     87.35 o 
  17   3   1      119.83       35.40     28.04 o 
 -16   4   1      288.74      317.92     41.77 o 
 -14   4   1     1566.26     1765.50    194.74 o 
 -12   4   1     2805.87     2850.08    206.77 o 
 -10   4   1     1035.62     1140.04     36.25 o 
  -8   4   1     6398.14     6461.89    120.84 o 
  -6   4   1     3983.48     3776.08     67.86 o 
  -4   4   1     3972.36     3354.68     87.31 o 
  -2   4   1    22354.34    22469.21    266.80 o 
   0   4   1     7103.23     6499.95     83.75 o 
   2   4   1     7568.04     7042.36     94.99 o 
   4   4   1     3445.61     3057.69     56.19 o 
   6   4   1     5968.18     6350.62     86.38 o 
   8   4   1     6179.69     6652.92    112.87 o 
  10   4   1      603.47      756.44     37.77 o 
  12   4   1     1539.82     1812.05    128.69 o 
  14   4   1     1177.48     1403.22    171.42 o 
  16   4   1      256.06      302.59     45.84 o 
 -15   5   1      470.31      546.82    103.55 o 
 -13   5   1     1045.15     1237.86    115.91 o 
 -11   5   1      853.80      944.33     39.97 o 
  -9   5   1      579.22      611.23     33.55 o 
  -7   5   1     2559.81     2585.02     60.51 o 
  -5   5   1     3147.73     3311.72     53.51 o 
  -3   5   1     6121.17     6017.50     70.08 o 
  -1   5   1     5176.23     5366.55     74.92 o 
   1   5   1     1854.15     1838.76     31.80 o 
   3   5   1      904.27      849.22     33.56 o 
   5   5   1     2878.24     2854.21     65.96 o 
   7   5   1     6015.47     5966.73    166.28 o 
   9   5   1      678.67      773.98     48.00 o 
  11   5   1      809.06      898.22     41.32 o 
  13   5   1      333.05      365.59     52.53 o 
  15   5   1      356.23      426.95     95.13 o 
 -14   6   1      338.65      421.36     54.22 o 
 -12   6   1      705.99      854.46     64.66 o 
 -10   6   1      104.09       90.34     26.45 o 
  -8   6   1      614.20      706.66     44.90 o 
  -6   6   1     1538.03     1723.98     42.61 o 
  -4   6   1     2135.31     2356.91     44.15 o 
  -2   6   1     5234.99     5279.29     91.50 o 
   0   6   1      860.61      930.83     42.59 o 
   2   6   1       49.26       52.01     12.55 o 
   4   6   1     1314.78     1491.16     41.36 o 
   6   6   1     2360.43     2511.55     66.89 o 
   8   6   1     1180.10     1216.16     53.63 o 
  10   6   1      566.01      684.72     64.50 o 
  12   6   1      195.79      200.99     53.29 o 
  14   6   1       83.72      100.34     29.59 o 
 -13   7   1      496.56      537.57    108.28 o 
 -11   7   1      213.63      234.58     58.43 o 
  -9   7   1      681.73      792.99     42.70 o 
  -7   7   1      232.78      259.96     28.33 o 
  -5   7   1     2217.11     2277.46     50.34 o 
  -3   7   1     3399.50     3426.98     69.82 o 
  -1   7   1      840.40      946.65     36.04 o 
   1   7   1     2816.81     2902.84     64.05 o 
   3   7   1       75.98       69.50     15.19 o 
   5   7   1     1388.98     1451.96     49.65 o 
   7   7   1     1944.25     2263.10     64.03 o 
   9   7   1      447.70      336.10    150.20 o 
  11   7   1      398.26      165.41    106.02 o 
  13   7   1       96.94      102.51     51.51 o 
 -12   8   1        9.09        2.04     20.64 o 
 -10   8   1        5.14       11.31     18.57 o 
  -8   8   1        4.04        6.80     18.08 o 
  -6   8   1        0.24       15.67     17.16 o 
  -4   8   1      114.32       95.52     20.64 o 
  -2   8   1       91.06       59.51     22.64 o 
   0   8   1       86.66       79.66     24.03 o 
   2   8   1        8.26       11.63     17.14 o 
   4   8   1        0.33       16.98     18.37 o 
   6   8   1       32.23       25.68     21.54 o 
   8   8   1       85.59       30.13     21.63 o 
  10   8   1        0.29      -24.11     28.45 o 
  -9   9   1      108.70       37.05     28.03 o 
  -7   9   1       11.80       16.88     23.33 o 
  -5   9   1      182.17       79.50     28.41 o 
  -3   9   1      204.57      131.31     37.29 o 
  -1   9   1       76.30       97.92     33.31 o 
   1   9   1      241.80      206.18     32.16 o 
   3   9   1      170.25      136.50     42.91 o 
   5   9   1       63.19       56.24     22.71 o 
   7   9   1      145.14       79.00     29.98 o 
   9   9   1       11.61       43.05     26.99 o 
  -6  10   1        2.15       -4.22     21.87 o 
  -4  10   1        3.50      -14.88     24.72 o 
  -2  10   1       24.25       36.77     26.64 o 
   0  10   1        1.82       17.51     21.95 o 
   2  10   1        1.49        7.28     19.78 o 
   4  10   1        4.42       28.15     26.15 o 
   6  10   1        8.47        9.44     25.30 o 
 -18   0   2      823.85      963.29     85.90 o 
 -16   0   2     2979.32     3130.57    131.79 o 
 -14   0   2     2715.52     2709.58    125.80 o 
 -12   0   2     4329.37     4312.66    122.99 o 
 -10   0   2     8929.24     8887.44    225.52 o 
  -8   0   2    40914.48    42905.34    848.97 o 
  -6   0   2    38830.86    38684.88   1194.22 o 
  -4   0   2    55445.05    65935.05   1294.42 o 
  -2   0   2    43148.77    50013.62   1292.21 o 
   0   0   2    40991.12    47618.61   1497.27 o 
   2   0   2    81057.63    90159.41   1971.60 o 
   4   0   2    47158.80    42017.04   1494.84 o 
   6   0   2    35770.26    34238.54    759.25 o 
   8   0   2     8520.58     7719.39    175.68 o 
  10   0   2     5027.68     4450.24    224.53 o 
  12   0   2     4812.43     4065.64    199.57 o 
  14   0   2     3498.14     3346.30    199.39 o 
  16   0   2     1150.44     1393.29    147.57 o 
 -19   1   2      256.37      239.60     43.60 o 
 -17   1   2      400.51      442.13     53.04 o 
 -15   1   2     2112.84     2042.53    105.33 o 
 -13   1   2      695.17      728.94     33.19 o 
 -11   1   2     1006.35      956.14     37.70 o 
  -9   1   2     3268.49     2855.46     46.89 o 
  -7   1   2    22059.55    21914.10    359.33 o 
  -5   1   2    11088.88    11307.54    293.30 o 
  -3   1   2     1902.11     1838.75     27.68 o 
  -1   1   2     7633.44     7783.23    136.94 o 
   1   1   2       16.86       21.44      7.49 o 
   3   1   2    12692.83    11630.33    159.52 o 
   5   1   2    29612.42    29457.10    586.11 o 
   7   1   2     2787.49     2501.91     53.66 o 
   9   1   2      372.06      458.62     27.17 o 
  11   1   2      866.00      940.14     43.54 o 
  13   1   2     2331.51     2364.93     72.34 o 
  15   1   2      433.45      438.65     91.16 o 
  17   1   2      307.63      287.64     75.66 o 
 -18   2   2      280.57      280.93     41.90 o 
 -16   2   2      928.87     1027.47     48.74 o 
 -14   2   2     2966.18     2814.89     86.95 o 
 -12   2   2      807.46      819.08     39.91 o 
 -10   2   2     5517.64     5499.93     91.76 o 
  -8   2   2    10338.09     9895.38    120.60 o 
  -6   2   2    12354.13    11866.92    138.62 o 
  -4   2   2    18270.09    17070.09    318.19 o 
  -2   2   2    16990.99    16652.82    216.15 o 
   0   2   2    10472.76    10501.42    187.51 o 
   2   2   2    26273.96    25609.65    320.53 o 
   4   2   2    12929.45    13152.12    169.03 o 
   6   2   2     8196.33     8255.35    201.00 o 
   8   2   2     7220.02     7295.86    144.57 o 
  10   2   2      562.71      596.66     34.35 o 
  12   2   2     4494.74     4140.89    136.30 o 
  14   2   2     1012.88     1174.83     59.94 o 
  16   2   2      310.64      162.32     83.94 o 
 -17   3   2      240.37      173.56     44.39 o 
 -15   3   2      920.24      876.54     77.06 o 
 -13   3   2      402.29      349.02     28.00 o 
 -11   3   2     1653.98     1746.16     61.18 o 
  -9   3   2     1523.71     1626.21     37.10 o 
  -7   3   2     2180.28     2084.10     34.55 o 
  -5   3   2     6342.81     6178.03    157.70 o 
  -3   3   2     6071.23     6402.72     80.99 o 
  -1   3   2     8062.03     7789.88     78.85 o 
   1   3   2     5008.19     5106.49     75.76 o 
   3   3   2     5174.74     4734.93     86.43 o 
   5   3   2     2205.03     1859.30     52.37 o 
   7   3   2     1452.38     1390.20     42.75 o 
   9   3   2     2231.30     2025.18     68.84 o 
  11   3   2      514.69      447.31     42.47 o 
  13   3   2      884.52      874.21     58.33 o 
  15   3   2      255.99      221.00     60.47 o 
 -16   4   2       21.01        8.71     23.34 o 
 -14   4   2       67.96       91.15     23.80 o 
 -12   4   2      722.40      729.73     40.39 o 
 -10   4   2      193.11      228.09     25.00 o 
  -8   4   2      317.06      354.37     33.28 o 
  -6   4   2      252.08      292.60     18.09 o 
  -4   4   2      172.90      176.16     15.50 o 
  -2   4   2     1930.35     2011.76     33.36 o 
   0   4   2     1650.71     1818.59     29.69 o 
   2   4   2       49.84       49.33     12.75 o 
   4   4   2      173.16      169.02     29.55 o 
   6   4   2      661.11      659.74     31.05 o 
   8   4   2        2.09       21.90     19.70 o 
  10   4   2      760.08      689.56     41.69 o 
  12   4   2       92.84      101.71     39.84 o 
  14   4   2       23.69       26.57     25.57 o 
  16   4   2       20.36       36.15     32.89 o 
 -17   5   2      123.10      123.00     35.28 o 
 -15   5   2        6.07       -0.87     14.44 o 
 -13   5   2       87.40       72.54     25.06 o 
 -11   5   2      971.88     1102.18     51.36 o 
  -9   5   2        0.72        9.57     19.17 o 
  -7   5   2       38.22       37.84     18.70 o 
  -5   5   2      856.65      849.53     27.83 o 
  -3   5   2      958.74      927.18     25.73 o 
  -1   5   2     3038.53     3316.17     61.31 o 
   1   5   2      502.70      550.79     24.05 o 
   3   5   2      458.76      467.11     23.33 o 
   5   5   2       10.40       21.83     12.86 o 
   7   5   2       35.22       25.71     15.84 o 
   9   5   2     1396.44     1734.78     91.23 o 
  11   5   2      122.02      103.90     39.70 o 
  13   5   2        0.26        2.11     21.22 o 
  15   5   2      151.59      129.92     65.30 o 
 -16   6   2       95.84      161.62     62.40 o 
 -14   6   2       53.47       54.32     32.01 o 
 -12   6   2       68.75      114.04     26.27 o 
 -10   6   2      230.69      202.75     83.47 o 
  -8   6   2      857.25      957.46     40.37 o 
  -6   6   2      374.20      357.67     32.25 o 
  -4   6   2      771.49      791.92     30.39 o 
  -2   6   2      702.71      766.18     27.75 o 
   0   6   2     1013.40     1053.46     31.21 o 
   2   6   2      836.53      833.97     27.22 o 
   4   6   2      387.46      373.49     28.92 o 
   6   6   2      983.81     1157.48     46.30 o 
   8   6   2      103.58      182.43     33.02 o 
  10   6   2      103.12       48.61     25.39 o 
  12   6   2       81.11       86.87     28.08 o 
  14   6   2       89.86      144.33     34.22 o 
 -13   7   2        0.07      -31.35     31.35 o 
 -11   7   2        3.50        8.17     18.27 o 
  -9   7   2        1.79       -1.24     12.75 o 
  -7   7   2       27.38        2.61     11.86 o 
  -5   7   2       17.95       49.17     18.74 o 
  -3   7   2       16.11       33.78     16.16 o 
  -1   7   2      105.91      100.43     19.99 o 
   1   7   2       46.05       32.22     17.05 o 
   3   7   2        2.78       16.39     12.45 o 
   5   7   2       32.77       40.11     17.64 o 
   7   7   2        8.54      -10.25     23.13 o 
   9   7   2        0.68       11.79     24.25 o 
  11   7   2        1.41       -0.24     23.74 o 
  13   7   2       37.36       68.11     53.53 o 
 -12   8   2       38.69        3.18     47.86 o 
 -10   8   2       82.44       64.17     29.84 o 
  -8   8   2       98.07       50.68     22.33 o 
  -6   8   2      479.62      401.02     85.94 o 
  -4   8   2       31.60       41.56     17.09 o 
  -2   8   2      713.52      775.02     50.56 o 
   0   8   2      566.86      592.51     37.47 o 
   2   8   2       35.93       58.71     20.77 o 
   4   8   2      373.68      342.05     29.54 o 
   6   8   2      142.77       96.37     33.40 o 
   8   8   2      143.15      109.42     29.59 o 
  10   8   2       29.72       -2.94     30.83 o 
  -9   9   2       54.80        9.84     20.72 o 
  -7   9   2       75.34       73.35     28.99 o 
  -5   9   2      145.12       75.94     32.14 o 
  -3   9   2      173.92      128.02     28.57 o 
  -1   9   2      229.08      237.72     32.26 o 
   1   9   2       99.21      121.39     35.90 o 
   3   9   2      192.36      166.54     40.70 o 
   5   9   2       45.03       21.82     26.27 o 
   7   9   2       65.11       77.73     34.60 o 
  -6  10   2       34.55       -6.47     23.16 o 
  -4  10   2        9.30        9.89     21.16 o 
  -2  10   2       30.04       29.17     21.85 o 
   0  10   2       10.61       60.43     34.36 o 
   2  10   2       19.08       -9.33     28.40 o 
   4  10   2       33.03       50.39     30.22 o 
 -19   1   3       39.44       38.20     24.41 o 
 -17   1   3      112.16      102.06     26.31 o 
 -15   1   3       15.94       34.92     18.24 o 
 -13   1   3       89.99      104.49     24.09 o 
 -11   1   3       13.17       -9.55     12.20 o 
  -9   1   3       29.80       25.25      8.59 o 
  -7   1   3     1736.18     1701.60     38.54 o 
  -5   1   3     2540.79     2707.48     33.73 o 
  -3   1   3     4281.17     4146.35     65.06 o 
  -1   1   3     5414.21     5198.97     52.79 o 
   1   1   3     1518.47     1373.66     52.16 o 
   3   1   3       29.26       21.33      9.57 o 
   5   1   3     4308.38     4508.11     70.22 o 
   7   1   3        3.03       -3.99     14.59 o 
   9   1   3      298.39      328.98     31.34 o 
  11   1   3        0.48        0.73     19.80 o 
  13   1   3       80.78      112.18     31.26 o 
  15   1   3       12.29        9.92     24.52 o 
 -18   2   3      190.59      186.94     36.02 o 
 -16   2   3      982.21     1051.65    112.60 o 
 -14   2   3      934.62     1039.23     58.82 o 
 -12   2   3      529.92      582.46     28.91 o 
 -10   2   3     4427.09     4638.11     69.55 o 
  -8   2   3     6563.20     6404.15     80.90 o 
  -6   2   3     7681.04     7005.45     80.74 o 
  -4   2   3    12663.98    11881.23    154.62 o 
  -2   2   3    16503.00    17377.15    189.62 o 
   0   2   3    14224.60    14550.02    263.47 o 
   2   2   3      187.55      152.33     15.05 o 
   4   2   3     8845.22     8000.11    160.69 o 
   6   2   3     6041.70     5714.79    120.20 o 
   8   2   3     1335.26     1375.23     43.42 o 
  10   2   3     4284.41     3995.92    162.42 o 
  12   2   3      343.72      346.51     38.14 o 
  14   2   3      240.20      185.44     42.19 o 
  16   2   3      391.21      246.15    112.08 o 
 -17   3   3      358.59      265.67     75.47 o 
 -15   3   3      316.81      363.20     29.47 o 
 -13   3   3      208.26      188.06     21.94 o 
 -11   3   3      354.11      367.17     22.66 o 
  -9   3   3     1336.95     1366.90     31.09 o 
  -7   3   3     4694.36     5383.18     77.61 o 
  -5   3   3     1474.75     1543.49     18.98 o 
  -3   3   3     1668.94     1784.74     34.93 o 
  -1   3   3     1065.18      949.81     37.99 o 
   1   3   3     5197.87     5225.19     59.88 o 
   3   3   3      254.69      230.68     19.39 o 
   5   3   3     5689.88     5611.40    109.53 o 
   7   3   3     3366.41     3050.01    107.28 o 
   9   3   3        9.55        3.28     18.71 o 
  11   3   3     1710.53     1920.18     73.20 o 
  13   3   3      167.49      168.32     40.90 o 
  15   3   3       70.13       35.69     27.10 o 
 -18   4   3      233.44      209.58     94.66 o 
 -16   4   3      722.22      802.32     68.62 o 
 -14   4   3     1412.46     1624.77    116.88 o 
 -12   4   3      591.20      615.91     28.03 o 
 -10   4   3     6120.71     6680.13     94.83 o 
  -8   4   3     6725.48     6879.42    212.61 o 
  -6   4   3     3643.56     3372.62     58.20 o 
  -4   4   3     7579.00     6971.04    201.34 o 
  -2   4   3     7111.09     6709.23     71.83 o 
   0   4   3    21064.83    20848.40    313.38 o 
   2   4   3     3336.00     3130.76     52.41 o 
   4   4   3     4403.70     4665.21     72.85 o 
   6   4   3     5719.74     6101.40    120.29 o 
   8   4   3      889.72     1253.23     66.09 o 
  10   4   3     3246.64     3523.71    155.61 o 
  12   4   3     1249.69     1514.05     82.38 o 
  14   4   3      280.34      237.71    113.61 o 
 -17   5   3      205.74      265.09     70.72 o 
 -15   5   3      289.61      295.05     51.14 o 
 -13   5   3      446.70      474.55    115.57 o 
 -11   5   3      722.77      878.97     68.19 o 
  -9   5   3     3244.46     3396.87    114.85 o 
  -7   5   3     1494.86     1623.09     46.30 o 
  -5   5   3      683.64      710.35     20.82 o 
  -3   5   3     1257.34     1273.61     30.25 o 
  -1   5   3     7344.02     7345.83    126.99 o 
   1   5   3     3240.04     3173.25     58.51 o 
   3   5   3     2377.49     2415.48     50.60 o 
   5   5   3     2001.42     1913.83     51.58 o 
   7   5   3      281.54      324.10     28.60 o 
   9   5   3     1367.52     1498.01     60.69 o 
  11   5   3      889.36     1139.71    122.08 o 
  13   5   3      444.86      565.01    116.65 o 
 -16   6   3       71.04       50.94     77.62 o 
 -14   6   3      226.67      247.72     47.51 o 
 -12   6   3      445.79      501.39    118.16 o 
 -10   6   3     1102.22     1192.26     39.37 o 
  -8   6   3     1112.03     1265.89     37.28 o 
  -6   6   3      701.22      789.28     27.07 o 
  -4   6   3      244.03      255.71     17.02 o 
  -2   6   3      849.65      879.03     32.19 o 
   0   6   3     5740.28     5648.37     98.25 o 
   2   6   3     1318.46     1415.55     33.22 o 
   4   6   3      851.01      999.52     38.39 o 
   6   6   3      586.81      612.76     46.58 o 
   8   6   3       80.73       78.70     25.12 o 
  10   6   3      939.93     1098.85     69.10 o 
  12   6   3      290.49      169.50     67.51 o 
 -13   7   3      258.89      381.47     75.55 o 
 -11   7   3      354.22      304.05    101.95 o 
  -9   7   3     1178.30     1302.35     58.47 o 
  -7   7   3      769.09      800.59     35.61 o 
  -5   7   3       28.16       15.16     13.27 o 
  -3   7   3     2026.35     2219.73     52.88 o 
  -1   7   3     1075.00     1189.98     40.82 o 
   1   7   3     2451.40     2460.49     66.27 o 
   3   7   3     1425.93     1473.82     53.87 o 
   5   7   3      128.75      142.81     29.88 o 
   7   7   3      460.34      554.38     37.54 o 
   9   7   3      305.63      115.63     82.36 o 
  11   7   3      499.55      278.82    162.14 o 
 -12   8   3        1.02       10.18     35.99 o 
 -10   8   3      116.20       56.39     22.84 o 
  -8   8   3       26.70        6.05     15.47 o 
  -6   8   3        4.09       -2.44     15.09 o 
  -4   8   3      123.95      118.53     20.98 o 
  -2   8   3       57.94       64.58     17.71 o 
   0   8   3      174.41      137.31     31.71 o 
   2   8   3      152.46      136.51     30.88 o 
   4   8   3       15.44       14.22     15.37 o 
   6   8   3       25.34       17.27     20.60 o 
   8   8   3        6.53        9.35     32.69 o 
  10   8   3        8.52       23.92     23.83 o 
  -9   9   3      101.31       94.50     46.45 o 
  -7   9   3       47.93       36.52     20.87 o 
  -5   9   3      132.83       62.75     23.92 o 
  -3   9   3      124.73       88.91     22.58 o 
  -1   9   3       64.53       74.70     26.38 o 
   1   9   3      144.89      109.35     33.54 o 
   3   9   3      189.78      219.50     36.99 o 
   5   9   3        5.91       24.92     18.99 o 
   7   9   3      105.45      118.77     39.78 o 
  -6  10   3        1.63       15.09     26.88 o 
  -4  10   3        2.45       17.40     22.53 o 
  -2  10   3        2.56       -9.33     20.95 o 
   0  10   3       24.55       28.41     32.56 o 
   2  10   3        1.15       17.55     32.25 o 
   4  10   3        0.28       60.05     42.78 o 
 -18   0   4      544.20      535.19     70.49 o 
 -16   0   4     1803.32     1879.96     79.38 o 
 -14   0   4     3124.97     3385.59     97.13 o 
 -12   0   4     9434.10    10245.51    226.10 o 
 -10   0   4     2774.61     2517.05     66.23 o 
  -8   0   4    19840.88    18287.43    323.87 o 
  -6   0   4     9503.09     8271.16    290.44 o 
  -4   0   4     7028.96     5832.93    107.24 o 
  -2   0   4   233934.91   276725.25   5918.10 o 
   0   0   4     2162.71     2035.94     64.09 o 
   2   0   4     4602.41     3583.65     71.85 o 
   4   0   4    18293.95    15736.09    358.46 o 
   6   0   4     7374.78     5968.86    129.44 o 
   8   0   4    14474.19    12724.49    274.13 o 
  10   0   4     4807.53     4572.97    133.04 o 
  12   0   4     2377.53     2172.34    120.15 o 
  14   0   4      685.30      601.63     69.30 o 
  16   0   4      488.54      386.14    378.35 o 
 -19   1   4      223.34      175.64     40.48 o 
 -17   1   4      667.35      655.50     48.00 o 
 -15   1   4      940.23     1028.61     45.61 o 
 -13   1   4     2735.72     2800.03     63.60 o 
 -11   1   4     1727.33     1638.93     34.73 o 
  -9   1   4     3369.70     3483.80     64.29 o 
  -7   1   4     3062.16     3230.73     55.66 o 
  -5   1   4     2847.83     3345.45     89.48 o 
  -3   1   4    46118.32    50979.58   1208.29 o 
  -1   1   4     6788.45     6814.37    100.47 o 
   1   1   4     2473.63     2519.74     44.41 o 
   3   1   4     4973.13     4921.06    124.60 o 
   5   1   4     2993.36     2998.68     66.13 o 
   7   1   4     7055.98     6246.64    101.40 o 
   9   1   4     2027.79     2087.07     58.77 o 
  11   1   4      923.34     1042.68     52.57 o 
  13   1   4      579.19      687.49     57.57 o 
  15   1   4      254.31      209.98     48.02 o 
 -18   2   4      327.51      264.14     38.03 o 
 -16   2   4      764.21      799.68     61.64 o 
 -14   2   4     1693.99     1694.98     70.32 o 
 -12   2   4     2812.08     3008.18     59.76 o 
 -10   2   4     4729.53     4552.21     71.51 o 
  -8   2   4     6473.70     6318.47     70.23 o 
  -6   2   4     3851.92     3449.28     66.02 o 
  -4   2   4    15490.22    15530.53    230.77 o 
  -2   2   4    26716.61    26774.76    604.19 o 
   0   2   4    11019.21    10713.89    156.68 o 
   2   2   4     3978.08     3846.05     61.46 o 
   4   2   4     7468.36     7015.84    109.92 o 
   6   2   4     5358.77     5397.38    101.75 o 
   8   2   4     4326.71     4413.38     87.81 o 
  10   2   4     1860.54     1955.87     79.82 o 
  12   2   4     1062.05     1114.86     65.50 o 
  14   2   4      551.67      528.70    125.79 o 
  16   2   4      180.93      107.87     57.40 o 
 -17   3   4       92.90       53.76     27.37 o 
 -15   3   4      548.53      564.97     57.65 o 
 -13   3   4      671.49      715.11     31.75 o 
 -11   3   4     1130.24     1205.93     36.19 o 
  -9   3   4     3544.24     3786.86     79.23 o 
  -7   3   4     1622.46     1705.15     56.90 o 
  -5   3   4     1118.15     1066.39     31.15 o 
  -3   3   4     5835.29     5956.12     70.79 o 
  -1   3   4     3634.92     3625.96     46.68 o 
   1   3   4     4332.29     4336.87     95.38 o 
   3   3   4     1454.30     1222.47     37.39 o 
   5   3   4     3198.36     3121.74     78.99 o 
   7   3   4     1982.13     1937.17     55.44 o 
   9   3   4      177.68      169.59     27.33 o 
  11   3   4     1067.16     1048.04     62.56 o 
  13   3   4      181.78      106.86     54.69 o 
  15   3   4      126.69       45.21     33.12 o 
 -18   4   4       16.85       24.26     44.61 o 
 -16   4   4       86.34       46.57     23.42 o 
 -14   4   4      115.81      106.32     15.96 o 
 -12   4   4      439.35      472.47     20.63 o 
 -10   4   4       97.09       73.89     14.81 o 
  -8   4   4        0.56        3.42      9.92 o 
  -6   4   4     1119.09     1364.40     37.49 o 
  -4   4   4      441.96      529.11     23.05 o 
  -2   4   4        7.70       12.79      8.05 o 
   0   4   4       44.81       61.67     13.25 o 
   2   4   4     2173.00     2420.66     41.14 o 
   4   4   4      348.12      302.49     74.73 o 
   6   4   4       49.05       34.23     27.24 o 
   8   4   4      195.32       83.95     33.53 o 
  10   4   4       29.90       16.29     23.20 o 
  12   4   4       38.22       19.24     26.72 o 
  14   4   4      108.71       37.99     37.11 o 
 -17   5   4        5.42      -10.32     51.02 o 
 -15   5   4       10.71        6.69     15.89 o 
 -13   5   4      157.56       60.25     42.93 o 
 -11   5   4      253.75      270.97     19.74 o 
  -9   5   4      511.76      485.74     21.40 o 
  -7   5   4      764.66      722.65     42.38 o 
  -5   5   4      345.22      400.99     21.67 o 
  -3   5   4       83.19       99.93     14.16 o 
  -1   5   4      734.12      780.14     31.61 o 
   1   5   4     1069.45     1055.50     24.07 o 
   3   5   4      462.54      410.01     23.53 o 
   5   5   4      620.42      681.61     37.26 o 
   7   5   4       31.41       49.23     18.19 o 
   9   5   4       50.54       71.07     37.62 o 
  11   5   4       94.01       66.59     32.58 o 
  13   5   4        6.95       -3.77     28.50 o 
 -16   6   4       48.50       81.79     51.73 o 
 -14   6   4       76.20       42.52     40.86 o 
 -12   6   4      166.37       47.03     50.12 o 
 -10   6   4       51.93       19.46     17.40 o 
  -8   6   4      624.12      582.13     30.31 o 
  -6   6   4       93.49       77.77     17.60 o 
  -4   6   4      115.82      121.15     13.74 o 
  -2   6   4     3247.53     3433.36     53.22 o 
   0   6   4        7.85       29.75     21.18 o 
   2   6   4      368.28      317.21     25.63 o 
   4   6   4      263.04      266.26     21.80 o 
   6   6   4      110.49      156.52     28.18 o 
   8   6   4      276.61      279.19     69.55 o 
  10   6   4       65.31       24.52     21.91 o 
  12   6   4      123.51       30.46     35.20 o 
 -15   7   4        0.09       -5.23     35.20 o 
 -13   7   4       65.47       99.41     46.11 o 
 -11   7   4        0.87       14.02     25.45 o 
  -9   7   4       45.75       -3.09     14.23 o 
  -7   7   4      168.77      163.87     17.97 o 
  -5   7   4      213.59      216.67     19.17 o 
  -3   7   4      284.15      265.82     24.42 o 
  -1   7   4      162.08      147.00     22.52 o 
   1   7   4      137.99      107.87     25.29 o 
   3   7   4      212.32      179.86     23.09 o 
   5   7   4       24.25       42.53     23.85 o 
   7   7   4        0.48        7.54     17.15 o 
   9   7   4       38.29       14.60     22.62 o 
  11   7   4        0.80        1.14     25.25 o 
 -12   8   4       67.77      127.65     50.46 o 
 -10   8   4      131.33       96.99     37.00 o 
  -8   8   4      227.63      170.66     26.83 o 
  -6   8   4       26.12       42.68     18.16 o 
  -4   8   4      175.49      133.70     22.52 o 
  -2   8   4      235.19      237.51     21.16 o 
   0   8   4      142.82      105.27     25.25 o 
   2   8   4      192.64      222.77     34.83 o 
   4   8   4      240.03      216.86     32.09 o 
   6   8   4       81.64       65.76     26.83 o 
   8   8   4       91.45       41.37     31.84 o 
  -9   9   4      145.04      135.67     55.90 o 
  -7   9   4       64.60       43.19     17.41 o 
  -5   9   4       15.99       19.60     17.57 o 
  -3   9   4      196.75      183.56     49.17 o 
  -1   9   4      125.21      160.76     33.44 o 
   1   9   4       88.85       91.14     30.53 o 
   3   9   4       78.79       85.31     30.62 o 
   5   9   4      128.05      196.07     41.84 o 
   7   9   4       80.84      192.75     48.27 o 
  -6  10   4       14.50       -1.57     76.43 o 
  -4  10   4        3.27       53.61     28.45 o 
  -2  10   4       54.73       59.57     31.73 o 
   0  10   4        0.08       22.64     36.06 o 
   2  10   4       34.11       58.50     37.74 o 
 -19   1   5        0.07       -8.86     18.79 o 
 -17   1   5       89.18       97.82     28.57 o 
 -15   1   5       67.47       86.93     19.19 o 
 -13   1   5      170.96      186.00     20.23 o 
 -11   1   5        3.69        4.37     11.01 o 
  -9   1   5      726.98      834.69     20.02 o 
  -7   1   5       44.37       42.81      8.68 o 
  -5   1   5      183.04      195.04     10.23 o 
  -3   1   5     4520.54     4274.57     63.16 o 
  -1   1   5      130.36       89.53      8.88 o 
   1   1   5      704.75      752.64     21.43 o 
   3   1   5      522.01      605.04     32.12 o 
   5   1   5      297.05      390.20     26.51 o 
   7   1   5       71.16       88.31     22.61 o 
   9   1   5      409.86      391.82     36.71 o 
  11   1   5       19.67       45.84     25.53 o 
  13   1   5       41.15       37.33     35.91 o 
  15   1   5       58.19       54.28     36.87 o 
 -18   2   5      168.82      108.53     35.79 o 
 -16   2   5      433.79      426.60     65.47 o 
 -14   2   5     1440.39     1523.46     54.45 o 
 -12   2   5     1516.28     1599.08     59.63 o 
 -10   2   5     3287.76     3231.43     94.81 o 
  -8   2   5     2980.54     2688.40     65.58 o 
  -6   2   5     2258.50     2097.99     71.43 o 
  -4   2   5     6331.97     6501.13     95.35 o 
  -2   2   5    12261.79    12430.93    232.61 o 
   0   2   5     9607.16     9065.21    134.08 o 
   2   2   5     2818.81     2281.38     54.93 o 
   4   2   5     3062.62     2736.48     58.59 o 
   6   2   5     2711.32     2654.52     65.72 o 
   8   2   5      809.31      956.27     48.91 o 
  10   2   5     1131.89     1281.66     64.65 o 
  12   2   5     1240.13     1296.96     64.12 o 
  14   2   5      112.72       75.63     37.12 o 
 -19   3   5        4.21       34.27     35.82 o 
 -17   3   5       90.19       80.48     18.69 o 
 -15   3   5     1536.43     1667.29    113.95 o 
 -13   3   5      174.08      175.65     22.23 o 
 -11   3   5     1261.60     1265.77     36.94 o 
  -9   3   5      487.76      626.44     45.19 o 
  -7   3   5      336.93      367.41     35.38 o 
  -5   3   5     4742.13     5140.45    105.98 o 
  -3   3   5      534.96      438.15     19.29 o 
  -1   3   5     1402.97     1262.68     33.38 o 
   1   3   5      252.85      258.59     39.31 o 
   3   3   5     1961.18     2187.81     48.91 o 
   5   3   5     1050.52      948.80     45.29 o 
   7   3   5      119.80       61.92     21.95 o 
   9   3   5      235.10      229.48     38.15 o 
  11   3   5      513.28      611.19     56.13 o 
  13   3   5      207.69      142.47     75.38 o 
 -18   4   5      164.13      244.99     93.85 o 
 -16   4   5     1086.18     1662.75    106.49 o 
 -14   4   5     1157.38     1149.35     66.24 o 
 -12   4   5      989.21      982.95     73.78 o 
 -10   4   5     4495.41     4708.02    132.13 o 
  -8   4   5     3306.36     3212.12     86.59 o 
  -6   4   5     4890.78     5002.82    106.55 o 
  -4   4   5    11064.59    11627.99    136.55 o 
  -2   4   5     5596.56     5433.18    106.99 o 
   0   4   5     5875.92     5708.49     93.56 o 
   2   4   5     4233.51     4014.02     57.77 o 
   4   4   5     5142.44     5509.79    107.62 o 
   6   4   5     4169.76     4720.16    112.85 o 
   8   4   5      647.93      846.85     47.23 o 
  10   4   5      965.41     1215.64     60.01 o 
  12   4   5     1067.97     1305.39     85.50 o 
  14   4   5      165.33      113.36     64.80 o 
 -17   5   5      227.20      230.59    106.25 o 
 -15   5   5      452.15      624.88     69.34 o 
 -13   5   5      256.70      248.20     92.37 o 
 -11   5   5      330.60      411.41     51.74 o 
  -9   5   5     1176.35     1275.33     64.13 o 
  -7   5   5     1314.13     1321.50     90.35 o 
  -5   5   5     3151.86     3201.25    125.74 o 
  -3   5   5     1287.26     1311.76     20.48 o 
  -1   5   5      977.17     1049.43     46.52 o 
   1   5   5      538.14      519.70     31.78 o 
   3   5   5     1501.68     1419.13     61.10 o 
   5   5   5     3644.12     3675.67     73.05 o 
   7   5   5      129.26      101.96     46.96 o 
   9   5   5      452.51      413.41     92.76 o 
  11   5   5      182.64      149.95     74.31 o 
  13   5   5      240.68      137.88     79.98 o 
 -16   6   5      206.42      271.55     65.28 o 
 -14   6   5      241.53      227.80    103.52 o 
 -12   6   5      120.35       62.69     49.43 o 
 -10   6   5      345.22      348.89     48.02 o 
  -8   6   5      984.10      920.82    102.08 o 
  -6   6   5     1246.69     1343.34     42.41 o 
  -4   6   5     1604.99     1659.13     47.62 o 
  -2   6   5      689.57      640.88     30.56 o 
   0   6   5        3.59       13.89     16.32 o 
   2   6   5     1207.96     1257.20     48.78 o 
   4   6   5     2115.02     2058.69     56.79 o 
   6   6   5      406.26      386.31     28.80 o 
   8   6   5      401.26      323.84    102.89 o 
  10   6   5       88.95       37.74     32.37 o 
  12   6   5       76.27       15.43     32.28 o 
 -15   7   5      202.89      277.95    103.75 o 
 -13   7   5       59.42       36.06     39.14 o 
 -11   7   5      357.53      169.10    192.51 o 
  -9   7   5      112.58       62.72     31.64 o 
  -7   7   5     1047.37     1065.86     48.05 o 
  -5   7   5     1252.10     1211.33    106.30 o 
  -3   7   5       79.31       96.46     18.15 o 
  -1   7   5     1147.92     1168.32     61.65 o 
   1   7   5       40.00       35.22     19.00 o 
   3   7   5      861.01      550.21    156.85 o 
   5   7   5     1021.08     1055.08    105.07 o 
   7   7   5      175.43       18.88     24.49 o 
   9   7   5      162.33       -2.11     23.21 o 
 -12   8   5       13.49       13.40     51.15 o 
 -10   8   5        2.39       31.17     35.52 o 
  -8   8   5       31.84        9.84     12.73 o 
  -6   8   5      118.33       84.89     19.57 o 
  -4   8   5       81.09       60.87     14.23 o 
  -2   8   5        0.76       13.48     18.54 o 
   0   8   5        3.30       18.85     22.80 o 
   2   8   5       37.77       71.82     27.09 o 
   4   8   5       64.91       57.69     27.54 o 
   6   8   5       43.09       40.26     57.48 o 
   8   8   5        8.31        9.24     28.12 o 
  -9   9   5       13.44       40.89     40.51 o 
  -7   9   5       67.78       28.80     48.15 o 
  -5   9   5      114.08      137.81     46.13 o 
  -3   9   5       31.84      106.49     52.83 o 
  -1   9   5      102.37      107.27     46.99 o 
   1   9   5       97.14      137.31     34.00 o 
   3   9   5       23.08       59.29     32.42 o 
   5   9   5       88.42       95.83     59.74 o 
  -4  10   5       18.54       54.55     39.29 o 
  -2  10   5        4.98      -37.05     37.05 o 
   0  10   5        1.03       36.13     30.87 o 
 -18   0   6     1246.63     1302.13    109.25 o 
 -16   0   6      612.92      624.97     93.55 o 
 -14   0   6     1442.76     1572.89     82.73 o 
 -12   0   6     2794.53     2911.18     83.55 o 
 -10   0   6    12163.33    11954.17    561.81 o 
  -8   0   6     7136.63     6356.13    117.04 o 
  -6   0   6     4386.73     4101.02     92.04 o 
  -4   0   6     4130.39     4157.95    106.19 o 
  -2   0   6     4766.45     4820.11     64.31 o 
   0   0   6    17980.29    15953.32    323.13 o 
   2   0   6    14001.46    11411.48    217.25 o 
   4   0   6     8666.49     8283.58    194.10 o 
   6   0   6     1831.10     1826.96     88.10 o 
   8   0   6     1888.75     1954.66    110.09 o 
  10   0   6     2530.02     2526.18    128.19 o 
  12   0   6     1515.60     1720.48    105.21 o 
  14   0   6      577.36      773.82    106.58 o 
 -19   1   6      182.68      184.20     33.83 o 
 -17   1   6      880.75      918.75     43.44 o 
 -15   1   6      419.32      415.70     35.26 o 
 -13   1   6      794.78      798.72     34.34 o 
 -11   1   6     1884.72     1909.21     42.96 o 
  -9   1   6     6495.96     6827.38     96.63 o 
  -7   1   6     5635.97     5964.92     65.45 o 
  -5   1   6      421.88      418.91     16.90 o 
  -3   1   6     8935.26     8593.19     78.65 o 
  -1   1   6     5600.29     5253.09     58.30 o 
   1   1   6     5840.30     6215.00     81.34 o 
   3   1   6    11600.96    12167.74    303.94 o 
   5   1   6     1609.01     1429.33     46.41 o 
   7   1   6      134.33      108.13     23.11 o 
   9   1   6     1269.24     1259.62     56.87 o 
  11   1   6     1494.07     1736.64     81.84 o 
  13   1   6      272.16      353.97     47.70 o 
 -18   2   6      415.40      244.88     94.18 o 
 -16   2   6      897.68      925.92     80.20 o 
 -14   2   6      412.54      418.51     20.84 o 
 -12   2   6     1907.66     1917.32     50.09 o 
 -10   2   6     4629.40     4607.12     94.12 o 
  -8   2   6     5230.19     5233.45    220.37 o 
  -6   2   6     3674.04     3243.28    149.66 o 
  -4   2   6     7664.14     7644.05    115.97 o 
  -2   2   6     2525.23     2327.29     34.56 o 
   0   2   6    10856.76    10169.27    109.73 o 
   2   2   6     6493.52     6164.99    167.61 o 
   4   2   6     2559.51     2477.06     79.92 o 
   6   2   6     3807.41     3728.40     86.21 o 
   8   2   6       82.10      137.07     29.52 o 
  10   2   6     2676.42     2713.10     83.92 o 
  12   2   6      443.51      511.60    117.64 o 
  14   2   6      121.34      127.37     44.60 o 
 -19   3   6      104.47       83.54     62.48 o 
 -17   3   6      385.40      228.61    116.58 o 
 -15   3   6      160.15      131.69     16.91 o 
 -13   3   6      450.82      430.08     24.63 o 
 -11   3   6      859.82      836.09     56.26 o 
  -9   3   6     1084.46     1205.34     74.41 o 
  -7   3   6     2376.14     2368.08    124.59 o 
  -5   3   6     2381.11     2458.24     28.52 o 
  -3   3   6     2013.65     1951.66     40.94 o 
  -1   3   6     1705.33     1824.87     74.14 o 
   1   3   6     2139.37     2122.80     46.74 o 
   3   3   6     1293.27     1276.64     37.84 o 
   5   3   6      916.24     1023.56     45.26 o 
   7   3   6     1129.44     1207.72     59.00 o 
   9   3   6      363.37      247.82    112.93 o 
  11   3   6      403.11      321.96     95.34 o 
  13   3   6      150.60      102.94     43.69 o 
 -18   4   6        7.44       22.45     47.12 o 
 -16   4   6        8.28       15.68     49.96 o 
 -14   4   6      277.52      252.42     58.09 o 
 -12   4   6      246.71      263.37     43.67 o 
 -10   4   6       39.96       62.97     30.08 o 
  -8   4   6       83.03      113.96     33.54 o 
  -6   4   6       19.62       53.40     25.98 o 
  -4   4   6      316.59      301.08      7.42 o 
  -2   4   6      154.64      171.82     14.40 o 
   0   4   6       75.46       74.68     17.93 o 
   2   4   6        1.52        7.83      6.72 o 
   4   4   6      159.42      142.35     26.45 o 
   6   4   6        1.32        8.03     18.87 o 
   8   4   6      236.75      135.76     45.40 o 
  10   4   6       16.63       37.15     29.29 o 
  12   4   6       14.14       13.22     27.54 o 
 -17   5   6        6.51       16.57     46.51 o 
 -15   5   6       20.82       36.09     35.48 o 
 -13   5   6      268.03      155.10    116.74 o 
 -11   5   6       28.84       17.88     24.79 o 
  -9   5   6       94.89       59.30     33.72 o 
  -7   5   6      623.37      585.47    107.17 o 
  -5   5   6      455.69      502.80     20.87 o 
  -3   5   6      826.42      997.02     27.62 o 
  -1   5   6      141.06      150.26     22.34 o 
   1   5   6      395.99      376.19     32.68 o 
   3   5   6      122.04       96.03     14.86 o 
   5   5   6        0.09        2.19     10.86 o 
   7   5   6      840.94      977.60     55.04 o 
   9   5   6       62.47        6.97     31.11 o 
  11   5   6        9.25       44.79     32.63 o 
 -16   6   6       12.55        7.32     50.80 o 
 -14   6   6       10.83        9.67     40.41 o 
 -12   6   6       89.87       44.05     65.77 o 
 -10   6   6      295.28      160.11    179.97 o 
  -8   6   6       69.09       73.86     36.36 o 
  -6   6   6      173.59      151.98     19.40 o 
  -4   6   6       44.93       62.70     15.20 o 
  -2   6   6      293.45      347.00     25.92 o 
   0   6   6      224.69      225.81     37.63 o 
   2   6   6      119.88       78.66     25.80 o 
   4   6   6      529.88      438.98     34.49 o 
   6   6   6        0.10       -4.51     18.46 o 
   8   6   6       54.88       29.57     18.98 o 
  10   6   6       41.93      -10.86     27.03 o 
 -15   7   6        0.04       39.89     61.12 o 
 -13   7   6       10.39       33.83     68.82 o 
 -11   7   6        5.35        4.51     32.50 o 
  -9   7   6       51.48       60.61     64.71 o 
  -7   7   6       61.65       53.56     13.66 o 
  -5   7   6        8.68       -0.30      7.88 o 
  -3   7   6      167.43      157.74     35.33 o 
  -1   7   6        0.10        2.70     13.47 o 
   1   7   6       15.29       32.92     24.79 o 
   3   7   6       90.64      100.75     37.92 o 
   5   7   6       25.42       44.64     20.15 o 
   7   7   6        1.02        2.15     17.21 o 
   9   7   6       13.00       -5.62     33.72 o 
 -12   8   6       18.53       18.56     37.64 o 
 -10   8   6       37.12       20.81     24.61 o 
  -8   8   6      266.86      173.95     64.85 o 
  -6   8   6        2.68       11.41     11.82 o 
  -4   8   6      277.30      289.66     39.11 o 
  -2   8   6      125.79      136.33     38.46 o 
   0   8   6       10.76        7.25     18.80 o 
   2   8   6      127.40      105.51     49.48 o 
   4   8   6       87.26       56.48     49.93 o 
   6   8   6       77.81      123.96     51.77 o 
  -9   9   6       66.27       -3.47     50.43 o 
  -7   9   6       42.03      161.87     63.03 o 
  -5   9   6      121.53      104.25     42.33 o 
  -3   9   6       67.26       91.38     32.26 o 
  -1   9   6       26.86        7.41     48.48 o 
   1   9   6      131.04      169.51     38.73 o 
   3   9   6       20.85       67.60     35.55 o 
   5   9   6       47.79       82.13     41.09 o 
  -2  10   6        0.05       -5.61     36.76 o 
 -19   1   7       35.83       29.33     25.55 o 
 -17   1   7        4.01       10.21     16.48 o 
 -15   1   7       15.34       10.10     13.94 o 
 -13   1   7       94.21       78.80     15.47 o 
 -11   1   7        3.17        0.45     11.28 o 
  -9   1   7      516.87      574.81     18.72 o 
  -7   1   7     1124.11     1188.17     24.78 o 
  -5   1   7      576.57      690.12     21.10 o 
  -3   1   7     3322.75     3071.70     34.47 o 
  -1   1   7      111.27      122.85     14.03 o 
   1   1   7       48.23       50.89     11.49 o 
   3   1   7     1384.66     1444.00     45.40 o 
   5   1   7       18.23       52.37     19.34 o 
   7   1   7      217.30      143.22     31.93 o 
   9   1   7        6.65        9.71     24.06 o 
  11   1   7       57.16       59.56     30.63 o 
  13   1   7       13.43       18.21     35.82 o 
 -18   2   7      278.18      128.87     79.13 o 
 -16   2   7      276.86      198.82     43.44 o 
 -14   2   7      207.27      210.82     18.83 o 
 -12   2   7     1672.79     1485.87     98.80 o 
 -10   2   7     3082.53     3317.40    226.63 o 
  -8   2   7     2155.82     2043.22     80.02 o 
  -6   2   7     1305.69     1260.09     26.60 o 
  -4   2   7     3524.03     3670.14     45.49 o 
  -2   2   7     3474.34     3479.99     66.08 o 
   0   2   7      481.96      390.02     17.77 o 
   2   2   7     6228.54     5900.50     92.61 o 
   4   2   7     2318.91     2402.97     68.72 o 
   6   2   7      327.29      489.91     39.70 o 
   8   2   7     1946.93     2134.55     87.84 o 
  10   2   7      122.99      117.91     36.56 o 
  12   2   7      124.46       76.79     39.87 o 
 -19   3   7      109.18       23.20     35.81 o 
 -17   3   7       68.22       17.64     27.75 o 
 -15   3   7       48.51       24.10     35.05 o 
 -13   3   7      158.83      193.98     34.48 o 
 -11   3   7      183.42      215.41     50.86 o 
  -9   3   7      704.58      852.24     66.95 o 
  -7   3   7       65.33       45.92     23.53 o 
  -5   3   7      234.49      224.25      9.18 o 
  -3   3   7      425.91      404.20     18.07 o 
  -1   3   7      463.28      542.09     37.68 o 
   1   3   7        1.70       28.57     10.52 o 
   3   3   7      907.10      969.10     37.80 o 
   5   3   7      465.79      280.39     65.10 o 
   7   3   7        9.94      -11.04     22.45 o 
   9   3   7      417.67      411.67     94.54 o 
  11   3   7       73.20       34.45     33.76 o 
  13   3   7       47.05       73.27     38.49 o 
 -18   4   7      208.33      200.60     99.77 o 
 -16   4   7      535.96      769.16     76.77 o 
 -14   4   7      232.66      301.66     46.62 o 
 -12   4   7     2223.73     2687.03    160.89 o 
 -10   4   7     2882.39     3237.36    165.65 o 
  -8   4   7     1425.06     1537.00     94.53 o 
  -6   4   7     2634.57     2787.75     60.27 o 
  -4   4   7     3157.42     3182.46     52.49 o 
  -2   4   7     7247.51     7098.54    165.23 o 
   0   4   7     2012.83     1767.96     50.60 o 
   2   4   7     2881.75     2787.32     69.48 o 
   4   4   7     2659.32     2775.94     70.53 o 
   6   4   7      570.02      677.23     48.45 o 
   8   4   7     1598.55     1881.04     86.93 o 
  10   4   7      549.98      336.25    165.62 o 
  12   4   7      145.28      117.52     56.30 o 
 -17   5   7      143.65      128.54     66.36 o 
 -15   5   7       97.20       65.18     51.28 o 
 -13   5   7      340.08      184.00    239.09 o 
 -11   5   7      824.64     1117.51    145.87 o 
  -9   5   7      362.38      448.65     66.49 o 
  -7   5   7      346.76      385.34     48.88 o 
  -5   5   7      322.00      338.97     16.59 o 
  -3   5   7     3760.78     3911.45     73.00 o 
  -1   5   7      420.19      545.75     32.67 o 
   1   5   7      653.36      744.04     38.34 o 
   3   5   7      696.48      640.69     55.95 o 
   5   5   7       19.73       10.36     28.24 o 
   7   5   7      912.85     1092.96     64.40 o 
   9   5   7      262.23      136.54     76.47 o 
  11   5   7      174.07       92.94     62.51 o 
 -16   6   7       82.46      111.46     62.14 o 
 -14   6   7      167.89       61.40     94.77 o 
 -12   6   7      394.14      143.09    340.88 o 
 -10   6   7      249.20       61.21    105.53 o 
  -8   6   7      261.44      247.64     58.27 o 
  -6   6   7      233.15      219.52     11.03 o 
  -4   6   7      447.80      471.47     31.65 o 
  -2   6   7     2188.94     2235.63     69.32 o 
   0   6   7      322.29      417.30     35.16 o 
   2   6   7      203.78      269.09     43.08 o 
   4   6   7      326.79      256.74     45.53 o 
   6   6   7       81.15       33.05     22.20 o 
   8   6   7      536.80      431.42    127.02 o 
  10   6   7      131.05       73.15     37.35 o 
 -13   7   7      118.60      108.24     97.93 o 
 -11   7   7      309.40      258.82    222.73 o 
  -9   7   7      200.77       38.18     63.37 o 
  -7   7   7        7.08       16.82     12.53 o 
  -5   7   7      560.63      749.24     42.42 o 
  -3   7   7      408.77      484.54     43.00 o 
  -1   7   7      592.24      728.24     53.18 o 
   1   7   7      311.46      336.57     48.98 o 
   3   7   7       43.95       53.50     29.24 o 
   5   7   7      121.37       76.43     46.43 o 
   7   7   7      167.49       82.83     58.56 o 
 -12   8   7       56.46      142.03    142.54 o 
 -10   8   7       11.24       14.62     37.19 o 
  -8   8   7        4.69        5.62     33.57 o 
  -6   8   7      144.83      136.75     44.48 o 
  -4   8   7        6.83       42.89     23.92 o 
  -2   8   7      117.38      103.54     24.94 o 
   0   8   7      113.11      180.05     31.87 o 
   2   8   7       24.76       20.01     26.29 o 
   4   8   7       34.40       41.92     31.72 o 
   6   8   7       15.97       -5.39     54.96 o 
  -9   9   7       13.68       16.16     41.94 o 
  -7   9   7       71.23      102.12     44.95 o 
  -5   9   7       18.90      -25.60     35.00 o 
  -3   9   7       35.48       67.94     41.58 o 
  -1   9   7       55.07       57.10     28.32 o 
   1   9   7       79.33      135.27     41.53 o 
   3   9   7        2.06       41.23     32.45 o 
 -18   0   8      480.78      377.05     93.90 o 
 -16   0   8      775.71      799.91     92.10 o 
 -14   0   8     1885.49     2020.58    220.87 o 
 -12   0   8      748.99      799.05     97.25 o 
 -10   0   8     4942.99     4880.84    134.23 o 
  -8   0   8     2178.48     2373.12     72.66 o 
  -6   0   8     1660.78     1872.30     57.85 o 
  -4   0   8    22441.19    24519.63    459.18 o 
  -2   0   8      431.71      440.96     25.85 o 
   0   0   8     1404.16     1356.35     54.65 o 
   2   0   8     4944.49     4985.60    108.78 o 
   4   0   8     3354.32     3543.84    111.43 o 
   6   0   8     2771.60     3347.61    117.51 o 
   8   0   8     1131.70     1453.57    107.95 o 
  10   0   8      622.00      772.37     98.64 o 
  12   0   8      174.42      223.94     67.68 o 
 -19   1   8      200.28       83.50     52.02 o 
 -17   1   8      254.23      199.60     38.19 o 
 -15   1   8      805.29      836.79    150.15 o 
 -13   1   8      296.65      249.44     27.91 o 
 -11   1   8     1223.70     1217.87     32.08 o 
  -9   1   8      787.99      808.77     19.89 o 
  -7   1   8     1226.39     1202.93     25.68 o 
  -5   1   8    13970.62    13466.77    154.51 o 
  -3   1   8      990.32     1023.06     21.79 o 
  -1   1   8      823.57      911.20     28.54 o 
   1   1   8     1641.86     1742.01     36.57 o 
   3   1   8      927.89      843.56     38.86 o 
   5   1   8     3246.97     2860.70     79.52 o 
   7   1   8      654.19      631.16     52.04 o 
   9   1   8      366.53      419.97     82.94 o 
  11   1   8      261.25      398.58     51.29 o 
 -18   2   8      177.68       93.02     53.74 o 
 -16   2   8      614.00      749.94     67.77 o 
 -14   2   8      436.55      325.22     46.72 o 
 -12   2   8     1441.41     1522.88    145.39 o 
 -10   2   8     1612.56     1682.26    125.61 o 
  -8   2   8      714.10      742.75     47.50 o 
  -6   2   8     4693.26     4971.91     65.67 o 
  -4   2   8     3549.12     3539.97     49.84 o 
  -2   2   8     2858.77     2700.20     47.41 o 
   0   2   8     1047.38     1014.45     27.02 o 
   2   2   8     2328.87     2151.32     49.68 o 
   4   2   8     1916.09     1903.02     56.74 o 
   6   2   8     1063.76     1207.51     61.00 o 
   8   2   8      538.08      460.85    113.43 o 
  10   2   8      309.44      185.14     93.76 o 
  12   2   8      196.14      193.71     47.41 o 
 -19   3   8       25.25       30.63     58.68 o 
 -17   3   8      139.01       31.69     36.54 o 
 -15   3   8      281.93      169.89    157.58 o 
 -13   3   8      227.76      239.45     43.18 o 
 -11   3   8      838.28      866.38    175.55 o 
  -9   3   8      443.35      442.22     64.09 o 
  -7   3   8      233.86      267.88     19.94 o 
  -5   3   8     1898.76     2008.65     44.13 o 
  -3   3   8      887.74      934.61     27.15 o 
  -1   3   8     1410.14     1383.51     46.08 o 
   1   3   8      476.80      526.75     19.72 o 
   3   3   8      781.48      771.53     40.92 o 
   5   3   8      853.81      928.00     49.14 o 
   7   3   8       37.98       29.54     25.12 o 
   9   3   8      454.71      402.40    152.54 o 
  11   3   8      101.92       72.97     40.02 o 
 -18   4   8       43.90        3.55     33.16 o 
 -16   4   8       28.88       68.20     44.96 o 
 -14   4   8      181.33       57.26     96.67 o 
 -12   4   8       20.35       26.98     43.48 o 
 -10   4   8       29.43       32.89     38.51 o 
  -8   4   8      179.93      184.72     24.72 o 
  -6   4   8       33.28       33.77     12.12 o 
  -4   4   8       70.38       66.68     11.92 o 
  -2   4   8        0.47        9.57     13.97 o 
   0   4   8      245.43      334.50     34.96 o 
   2   4   8       15.01       34.51     12.72 o 
   4   4   8        0.15        2.39     16.83 o 
   6   4   8       31.44       10.50     22.23 o 
   8   4   8        2.56        8.10     24.49 o 
  10   4   8        3.52       -0.26     21.99 o 
 -17   5   8        0.22       12.00     69.20 o 
 -15   5   8       63.27       48.96     44.92 o 
 -13   5   8       66.48       34.15     46.31 o 
 -11   5   8       42.40       41.24     40.95 o 
  -9   5   8      260.78      265.15     67.87 o 
  -7   5   8       35.50       35.43     13.99 o 
  -5   5   8        0.11        0.39      9.36 o 
  -3   5   8      361.40      367.73     43.91 o 
  -1   5   8      291.04      186.85     31.66 o 
   1   5   8      139.97       87.33     25.56 o 
   3   5   8      233.49      142.02     32.97 o 
   5   5   8        0.21       -0.47     23.04 o 
   7   5   8       18.15       21.34     25.02 o 
   9   5   8       41.80      -22.88     26.78 o 
 -16   6   8       14.44       50.84    134.88 o 
 -14   6   8       28.40        8.07     36.12 o 
 -12   6   8        4.79       43.67     49.04 o 
 -10   6   8      209.89      104.50    144.36 o 
  -8   6   8        2.28        6.34     26.31 o 
  -6   6   8       11.75       52.99     31.40 o 
  -4   6   8      684.67      722.32     35.82 o 
  -2   6   8       28.85       18.36     20.21 o 
   0   6   8      164.19      149.05     35.07 o 
   2   6   8       38.06       24.14     26.83 o 
   4   6   8       51.75       28.55     28.68 o 
   6   6   8       73.11       28.29     31.93 o 
   8   6   8        5.61       27.24     35.64 o 
 -13   7   8        0.23       56.14     75.25 o 
 -11   7   8       23.93      -18.72     39.58 o 
  -9   7   8       33.56       32.86     50.02 o 
  -7   7   8       43.07       11.05     24.23 o 
  -5   7   8      185.93      163.44     38.43 o 
  -3   7   8       73.55      116.32     26.01 o 
  -1   7   8       13.48       13.80     21.34 o 
   1   7   8       56.07       37.82     28.14 o 
   3   7   8       16.25        9.84     28.24 o 
   5   7   8        1.46      -25.67     34.12 o 
   7   7   8       17.45       66.34     39.34 o 
 -12   8   8       48.54       17.29     38.25 o 
 -10   8   8       53.03       34.89     42.98 o 
  -8   8   8        0.11       16.13     35.44 o 
  -6   8   8      106.55      105.20     38.12 o 
  -4   8   8       69.14      110.88     30.78 o 
  -2   8   8       48.19       13.54     22.59 o 
   0   8   8       50.57      115.35     44.98 o 
   2   8   8       56.06       47.97     49.90 o 
   4   8   8       18.20       40.70     43.11 o 
  -7   9   8        4.07       61.46     40.38 o 
  -5   9   8       92.99      199.67     69.13 o 
  -3   9   8       36.62       71.71     42.42 o 
  -1   9   8       46.47       17.51     37.20 o 
   1   9   8       16.99       73.47     39.94 o 
 -19   1   9       31.93       21.89     39.53 o 
 -17   1   9       10.48        5.88     25.09 o 
 -15   1   9       33.86       35.79     13.86 o 
 -13   1   9        2.81       -2.84     10.06 o 
 -11   1   9       96.14       93.10     13.29 o 
  -9   1   9        5.60        9.49      7.86 o 
  -7   1   9       82.61       92.23     14.76 o 
  -5   1   9      761.85      725.46     22.04 o 
  -3   1   9       23.70       16.74     10.18 o 
  -1   1   9        2.22       -0.51     11.35 o 
   1   1   9       24.44       22.48     12.93 o 
   3   1   9      147.62      118.45     23.26 o 
   5   1   9       50.44       76.02     23.65 o 
   7   1   9      240.63      148.09     52.28 o 
   9   1   9        5.21       19.22     27.12 o 
  11   1   9        1.86       28.97     35.58 o 
 -18   2   9      146.28      107.84     88.43 o 
 -16   2   9      180.16       63.89     70.52 o 
 -14   2   9      349.46      173.64    143.87 o 
 -12   2   9      577.29      646.85     84.57 o 
 -10   2   9      602.83      623.11     36.15 o 
  -8   2   9     1174.99     1176.42     30.93 o 
  -6   2   9      883.92     1032.80     26.12 o 
  -4   2   9     1975.55     1876.63    122.70 o 
  -2   2   9     1691.30     1577.89     40.17 o 
   0   2   9      709.05      593.76     26.35 o 
   2   2   9     1176.24     1131.84     38.55 o 
   4   2   9      799.71      981.18     42.45 o 
   6   2   9      238.57      341.74     42.50 o 
   8   2   9      258.12       63.85     55.59 o 
  10   2   9      370.76      147.72     98.87 o 
 -17   3   9      448.70      498.92    355.52 o 
 -15   3   9       68.81       25.56     33.06 o 
 -13   3   9      363.13      228.23    176.25 o 
 -11   3   9      102.98       94.89     25.38 o 
  -9   3   9       17.78       23.52     17.85 o 
  -7   3   9     1208.16     1353.58     46.69 o 
  -5   3   9      318.34      348.18     14.92 o 
  -3   3   9      243.90      314.57     22.78 o 
  -1   3   9        0.99       11.81      8.62 o 
   1   3   9      324.16      384.60     22.24 o 
   3   3   9      220.11      143.60     57.21 o 
   5   3   9       51.31       34.61     22.72 o 
   7   3   9       53.67       12.61     22.41 o 
   9   3   9      245.12      227.93    115.93 o 
  11   3   9       29.39       47.30     38.16 o 
 -18   4   9      310.97        6.67     38.34 o 
 -16   4   9      135.92      123.18    159.75 o 
 -14   4   9      216.17      110.65    117.65 o 
 -12   4   9      887.40     1003.74    162.35 o 
 -10   4   9      575.63      546.12     35.76 o 
  -8   4   9     1268.05     1296.36     51.97 o 
  -6   4   9     1602.86     1600.36     49.66 o 
  -4   4   9     1055.82     1045.51     36.97 o 
  -2   4   9     1154.58     1073.88     42.21 o 
   0   4   9     1194.20     1032.52     50.48 o 
   2   4   9     1504.44     1374.82     36.13 o 
   4   4   9      988.22     1082.12     50.62 o 
   6   4   9      191.93      131.48     53.69 o 
   8   4   9      232.26       99.25     57.06 o 
  10   4   9      404.88      296.88    125.70 o 
 -17   5   9       88.30       95.73     59.06 o 
 -15   5   9       70.14      146.36     88.80 o 
 -13   5   9       96.51       86.13     44.60 o 
 -11   5   9      292.10      306.95     54.82 o 
  -9   5   9      295.50      335.30     56.66 o 
  -7   5   9      699.40      662.14     58.01 o 
  -5   5   9      213.21      232.35     16.70 o 
  -3   5   9      276.15      276.71     35.76 o 
  -1   5   9      223.32      271.87     27.86 o 
   1   5   9      354.46      400.72     47.30 o 
   3   5   9     1019.83      893.41    145.41 o 
   5   5   9        4.89        8.39     26.74 o 
   7   5   9      124.18       69.42     32.65 o 
   9   5   9       69.71       61.36     34.94 o 
 -14   6   9       54.00       64.27     56.81 o 
 -12   6   9       86.35       30.89     60.02 o 
 -10   6   9      256.41      171.90     48.01 o 
  -8   6   9      327.36      248.28     33.02 o 
  -6   6   9      195.16      126.37     34.96 o 
  -4   6   9      364.12      327.33     59.87 o 
  -2   6   9        0.63        7.76     15.51 o 
   0   6   9      409.35      441.37     55.95 o 
   2   6   9      794.64     1023.19     65.44 o 
   4   6   9       24.03       44.16     33.53 o 
   6   6   9      141.89       70.08     42.01 o 
   8   6   9       27.18       14.62     33.41 o 
 -13   7   9       98.51       58.43     85.04 o 
 -11   7   9       28.80       19.66     47.09 o 
  -9   7   9      278.88      284.11    121.35 o 
  -7   7   9      231.42      292.44     75.83 o 
  -5   7   9        6.04       51.05     22.46 o 
  -3   7   9      256.59      287.50     53.15 o 
  -1   7   9       30.84       64.68     25.20 o 
   1   7   9      291.43      177.60     73.37 o 
   3   7   9      204.10      155.22     76.10 o 
   5   7   9       47.06       31.28     37.92 o 
 -10   8   9       11.24      -13.56     35.05 o 
  -8   8   9       19.44       18.44     31.10 o 
  -6   8   9        8.33       97.98     41.23 o 
  -4   8   9        3.67       45.30     34.18 o 
  -2   8   9        0.96       44.77     26.22 o 
   0   8   9       24.34       68.92     32.46 o 
   2   8   9       22.92       75.61     78.23 o 
  -5   9   9       13.83       83.52     64.37 o 
  -3   9   9       15.31       32.50     69.32 o 
 -16   0  10      320.77      366.83     94.11 o 
 -14   0  10      596.06      620.90     46.77 o 
 -12   0  10     2234.77     2268.35    159.56 o 
 -10   0  10     1460.17     1560.52     49.06 o 
  -8   0  10     1033.19     1223.18     42.75 o 
  -6   0  10     1322.08     1601.65     52.10 o 
  -4   0  10     1859.66     2157.58     56.10 o 
  -2   0  10     3357.52     3370.64     91.69 o 
   0   0  10     3048.48     3123.06     78.60 o 
   2   0  10     1684.28     2005.51     66.52 o 
   4   0  10      191.74      314.35     39.53 o 
   6   0  10      644.01      829.68     74.07 o 
   8   0  10      623.28      689.69    428.13 o 
  10   0  10      326.65      124.27    134.94 o 
 -19   1  10      135.12       89.64     77.71 o 
 -17   1  10       82.40       26.41     40.31 o 
 -15   1  10      141.75      100.11     23.16 o 
 -13   1  10      328.93      255.18     20.52 o 
 -11   1  10      737.12      666.13     31.57 o 
  -9   1  10      594.20      575.31     27.00 o 
  -7   1  10      100.56      105.62     17.32 o 
  -5   1  10     1222.26     1136.09     27.03 o 
  -3   1  10     1328.51     1293.89     38.13 o 
  -1   1  10      441.49      470.75     22.69 o 
   1   1  10     1443.94     1468.87     41.31 o 
   3   1  10      366.18      299.97     28.04 o 
   5   1  10        3.16      -11.43     17.75 o 
   7   1  10      634.42      350.65    189.88 o 
   9   1  10      379.76       61.63     68.64 o 
 -18   2  10      142.70       74.64     80.66 o 
 -16   2  10       76.44       59.52     30.86 o 
 -14   2  10      294.91      162.52     64.79 o 
 -12   2  10      767.20      868.86     63.62 o 
 -10   2  10      938.52      987.68     39.52 o 
  -8   2  10      267.11      294.62     13.20 o 
  -6   2  10     1539.24     1681.38     32.94 o 
  -4   2  10      293.99      288.13     24.81 o 
  -2   2  10     1833.07     1854.86     48.14 o 
   0   2  10     1354.69     1321.09     41.43 o 
   2   2  10      305.87      330.28     25.84 o 
   4   2  10      911.93      971.15     62.66 o 
   6   2  10        1.96        0.61     19.99 o 
   8   2  10      773.51      867.51     62.64 o 
  10   2  10       96.87       48.33     45.16 o 
 -17   3  10       34.50       34.65     44.86 o 
 -15   3  10       45.43       33.22     32.74 o 
 -13   3  10      235.31      106.27     78.47 o 
 -11   3  10      253.84      271.29     33.88 o 
  -9   3  10      304.37      298.90     32.55 o 
  -7   3  10      496.15      551.15     25.53 o 
  -5   3  10      197.75      170.01     20.77 o 
  -3   3  10      350.61      394.13     29.26 o 
  -1   3  10      547.58      570.48     24.22 o 
   1   3  10      260.80      276.77     20.04 o 
   3   3  10      232.73      225.82     25.52 o 
   5   3  10      181.00      149.25     50.16 o 
   7   3  10      106.12       70.31     39.06 o 
   9   3  10       84.15       36.81     33.07 o 
 -16   4  10       79.87       29.53     40.84 o 
 -14   4  10       32.77       19.86     32.72 o 
 -12   4  10       35.84       20.73     28.09 o 
 -10   4  10       59.04       61.30     23.55 o 
  -8   4  10       16.38       35.54     16.77 o 
  -6   4  10       42.59       54.85     12.97 o 
  -4   4  10       57.58       37.91     18.01 o 
  -2   4  10        2.75      -10.92     16.84 o 
   0   4  10        2.99       16.92     20.97 o 
   2   4  10       63.16       78.52     16.46 o 
   4   4  10        2.70       -0.87     11.92 o 
   6   4  10       59.73       14.28     23.33 o 
   8   4  10        0.74        2.51     28.67 o 
 -15   5  10       19.63       41.80     43.50 o 
 -13   5  10        6.42       15.17     22.15 o 
 -11   5  10        8.26       11.07     15.68 o 
  -9   5  10       80.68       94.88     20.86 o 
  -7   5  10       37.87       62.77     32.95 o 
  -5   5  10       35.74       34.61     13.49 o 
  -3   5  10        2.72       34.35     18.67 o 
  -1   5  10       90.39       61.64     22.03 o 
   1   5  10       28.38       37.64     26.97 o 
   3   5  10        0.17       16.35     25.86 o 
   5   5  10      157.97      169.86     40.57 o 
   7   5  10        6.81       -2.53     27.06 o 
 -14   6  10       13.02       75.89     57.79 o 
 -12   6  10       66.22        8.10     40.68 o 
 -10   6  10        6.18       25.48     29.13 o 
  -8   6  10       46.62       85.27     36.24 o 
  -6   6  10        1.41       66.56     31.07 o 
  -4   6  10       76.21       56.19     27.39 o 
  -2   6  10       29.60       42.31     31.93 o 
   0   6  10       21.00       -2.20     18.30 o 
   2   6  10      163.10       58.39     47.55 o 
   4   6  10       17.14        6.88     24.19 o 
   6   6  10       21.68       16.35     30.41 o 
 -13   7  10        0.63       -6.33     59.35 o 
 -11   7  10        8.74       36.91     45.70 o 
  -9   7  10        7.47       -6.46     42.39 o 
  -7   7  10        0.74       66.35     33.96 o 
  -5   7  10       28.77       32.62     25.83 o 
  -3   7  10        0.19      -19.76     27.15 o 
  -1   7  10        0.41       50.54     36.06 o 
   1   7  10       40.47       48.67     35.60 o 
   3   7  10        3.00       27.38     28.96 o 
 -10   8  10       81.62       72.08     44.61 o 
  -8   8  10        0.09      -12.99     35.90 o 
  -6   8  10       62.78       83.98     53.74 o 
  -4   8  10       18.32      -23.76     34.83 o 
  -2   8  10        7.14       26.69     22.37 o 
   0   8  10       32.38       64.22     32.90 o 
 -17   1  11        0.02      -14.59     27.91 o 
 -15   1  11       39.77       46.42     22.54 o 
 -13   1  11        2.26        5.10      6.95 o 
 -11   1  11       15.17       17.21     11.13 o 
  -9   1  11       89.14       70.46     12.91 o 
  -7   1  11      231.59      234.82     24.07 o 
  -5   1  11      489.99      433.39     21.87 o 
  -3   1  11       60.33       57.19     16.21 o 
  -1   1  11        8.64        0.15     11.88 o 
   1   1  11      138.75      139.01     21.20 o 
   3   1  11       26.71       30.19     17.40 o 
   5   1  11       94.91       48.29     25.23 o 
   7   1  11        7.05       18.29     25.21 o 
   9   1  11       24.21       23.63     35.85 o 
 -18   2  11       42.47       38.17     69.32 o 
 -16   2  11       34.79        2.54     33.52 o 
 -14   2  11      196.71      106.38     29.53 o 
 -12   2  11      509.37      530.25     34.98 o 
 -10   2  11      249.91      193.05     15.25 o 
  -8   2  11       59.17       70.82      9.67 o 
  -6   2  11      788.40      764.70     25.92 o 
  -4   2  11      502.78      542.48     33.24 o 
  -2   2  11       85.82       70.76     13.62 o 
   0   2  11     1254.76     1218.26     52.17 o 
   2   2  11      222.95      224.10     24.43 o 
   4   2  11       17.16       12.36     18.45 o 
   6   2  11      384.94      334.98    109.09 o 
   8   2  11       23.20       42.76     32.90 o 
 -17   3  11       19.31       30.63     36.02 o 
 -15   3  11       77.51       53.08     26.96 o 
 -13   3  11       75.17       46.95     21.79 o 
 -11   3  11      158.41      113.28     39.62 o 
  -9   3  11        9.52       16.32     21.23 o 
  -7   3  11      153.49      162.69     17.56 o 
  -5   3  11      223.56      273.31     19.49 o 
  -3   3  11      161.89      162.76     29.72 o 
  -1   3  11       29.56       98.17     23.62 o 
   1   3  11      156.67      149.93     28.94 o 
   3   3  11       85.10      115.91     24.03 o 
   5   3  11       35.60       22.56     19.71 o 
   7   3  11       76.25       46.53     31.47 o 
 -16   4  11       24.69       25.33     45.78 o 
 -14   4  11      247.93       56.18     67.64 o 
 -12   4  11      387.24      194.46     98.58 o 
 -10   4  11      106.08       63.90     25.19 o 
  -8   4  11      222.16      202.59     25.10 o 
  -6   4  11      483.32      485.13     26.24 o 
  -4   4  11      705.59      666.46     43.52 o 
  -2   4  11      216.74      167.89     30.43 o 
   0   4  11      432.47      399.15     47.62 o 
   2   4  11      293.53      324.11     35.01 o 
   4   4  11      111.00      113.92     25.42 o 
   6   4  11      256.23      172.70     58.44 o 
 -15   5  11       81.48       35.79     43.93 o 
 -13   5  11      128.18       90.82     41.34 o 
 -11   5  11       52.22       22.10     29.95 o 
  -9   5  11       87.43       51.61     24.26 o 
  -7   5  11       23.60       34.67     32.13 o 
  -5   5  11      939.95     1084.21     50.92 o 
  -3   5  11       10.86       -2.45     15.39 o 
  -1   5  11      136.31      143.47     29.99 o 
   1   5  11      187.80      223.92     48.61 o 
   3   5  11        0.29       -3.21     26.28 o 
   5   5  11      311.52      320.71     67.34 o 
 -14   6  11       69.43        7.83     55.54 o 
 -12   6  11       28.73       10.75     25.40 o 
 -10   6  11       60.96       96.55     44.22 o 
  -8   6  11       51.54       76.32     34.63 o 
  -6   6  11      104.25       95.51     36.65 o 
  -4   6  11      341.11      314.63     58.73 o 
  -2   6  11       37.48       47.91     33.25 o 
   0   6  11       24.15       71.99     31.43 o 
   2   6  11       72.68       48.54     34.87 o 
   4   6  11       33.64       37.47     36.34 o 
 -11   7  11       41.85      109.22     57.76 o 
  -9   7  11        6.22       20.02     33.28 o 
  -7   7  11      112.39      147.76     50.93 o 
  -5   7  11       97.04      186.55    104.03 o 
  -3   7  11       98.87       77.01     36.04 o 
  -1   7  11       36.30       73.82     34.36 o 
   1   7  11       26.05       39.11     31.32 o 
  -8   8  11       26.89       -5.15     33.98 o 
  -6   8  11        4.49      -10.78     39.16 o 
  -4   8  11       11.95        0.40     35.47 o 
  -2   8  11       21.25       95.38     45.32 o 
 -16   0  12      239.60      248.65     83.99 o 
 -14   0  12      136.67      152.90     22.16 o 
 -12   0  12      797.16      819.29     90.13 o 
 -10   0  12      459.65      511.89     45.98 o 
  -8   0  12      548.60      713.96     46.82 o 
  -6   0  12     2297.40     2395.40     84.09 o 
  -4   0  12      222.85      282.01     46.69 o 
  -2   0  12      425.10      529.32     42.13 o 
   0   0  12      795.26      912.03     63.30 o 
   2   0  12      923.66     1087.10     93.29 o 
   4   0  12      224.96      167.30     93.70 o 
   6   0  12      194.68       59.37     43.15 o 
   8   0  12      130.35       54.86     42.43 o 
 -17   1  12       88.03       57.55     27.76 o 
 -15   1  12       28.63       62.33     23.59 o 
 -13   1  12      191.36      164.34     26.69 o 
 -11   1  12       33.96       31.25     10.13 o 
  -9   1  12       74.23       81.08     15.29 o 
  -7   1  12     1343.18     1279.70     46.49 o 
  -5   1  12       15.12       13.16     12.15 o 
  -3   1  12       60.56       58.36     16.61 o 
  -1   1  12      224.51      249.93     26.68 o 
   1   1  12      105.22       90.39     22.75 o 
   3   1  12      488.57      499.01     35.70 o 
   5   1  12       67.58       49.69     25.82 o 
   7   1  12       43.78       14.20     23.61 o 
 -18   2  12      126.18      108.90     50.48 o 
 -16   2  12       14.15       29.60     28.48 o 
 -14   2  12      220.29      165.53     53.53 o 
 -12   2  12      167.43       99.89     30.85 o 
 -10   2  12       36.73       31.66     10.24 o 
  -8   2  12      825.52      884.21     36.14 o 
  -6   2  12      190.63      179.60     41.12 o 
  -4   2  12      401.62      427.11     34.66 o 
  -2   2  12       94.92       93.63     20.35 o 
   0   2  12      313.38      300.97     29.37 o 
   2   2  12      362.26      411.83     33.11 o 
   4   2  12      124.87       61.70     36.45 o 
   6   2  12       84.11       58.53     26.24 o 
 -17   3  12       44.65       58.81     40.12 o 
 -15   3  12       20.30        9.14     23.75 o 
 -13   3  12       92.51       39.31     30.05 o 
 -11   3  12       58.66       65.28     24.42 o 
  -9   3  12       36.91       74.06     24.13 o 
  -7   3  12      288.44      303.01     21.11 o 
  -5   3  12       97.94       72.21     21.86 o 
  -3   3  12      148.71      144.16     27.74 o 
  -1   3  12       60.01       40.83     18.26 o 
   1   3  12       89.04       79.34     24.77 o 
   3   3  12      156.25      173.22     31.31 o 
   5   3  12        1.94       28.06     38.83 o 
   7   3  12       70.12       48.33     27.98 o 
 -16   4  12       43.39       40.92     37.92 o 
 -14   4  12        5.48        5.64     21.93 o 
 -12   4  12        2.12        0.25     15.90 o 
 -10   4  12       41.59       49.97     24.01 o 
  -8   4  12        1.98       -1.47     21.92 o 
  -6   4  12       53.78       55.33     14.72 o 
  -4   4  12        1.79       14.47     15.06 o 
  -2   4  12       44.88       41.30     29.22 o 
   0   4  12        2.75       50.65     34.62 o 
   2   4  12        3.73       13.27     29.43 o 
   4   4  12        7.45      -17.09     30.36 o 
   6   4  12       13.28       28.22     32.26 o 
 -15   5  12        5.30       40.56     38.33 o 
 -13   5  12        1.60       17.44     31.89 o 
 -11   5  12       49.01       63.88     44.97 o 
  -9   5  12        1.58       48.43     31.76 o 
  -7   5  12        6.84      -25.65     38.68 o 
  -5   5  12       72.53       48.46     21.60 o 
  -3   5  12        7.63       29.44     29.37 o 
  -1   5  12        5.45        7.70     24.60 o 
   1   5  12       33.46       57.15     33.68 o 
   3   5  12        3.39        5.22     29.31 o 
   5   5  12        4.62       46.04     33.80 o 
 -12   6  12       41.27       81.90     46.24 o 
 -10   6  12        0.40       28.16     57.71 o 
  -8   6  12        6.55        3.09     39.65 o 
  -6   6  12      114.68      163.27     95.19 o 
  -4   6  12       10.75        7.49     15.99 o 
  -2   6  12       46.00       25.33     27.23 o 
   0   6  12        1.69       33.78     36.86 o 
   2   6  12       19.70      -17.43     35.81 o 
  -9   7  12        9.63       46.70     39.43 o 
  -7   7  12       24.75        6.36     54.87 o 
  -5   7  12        3.67       -4.41     45.99 o 
  -3   7  12        3.89        4.49     32.13 o 
  -1   7  12        1.00       -6.97     26.82 o 
 -15   1  13        2.28       -1.18     31.92 o 
 -13   1  13       13.83       25.43     20.91 o 
 -11   1  13        1.70       -1.62     11.26 o 
  -9   1  13        1.28       11.27     12.58 o 
  -7   1  13       41.65       41.86     19.73 o 
  -5   1  13        0.03        8.28     13.69 o 
  -3   1  13        2.57       -1.42     11.89 o 
  -1   1  13        2.26      -10.43     16.03 o 
   1   1  13       58.24       76.83     23.30 o 
   3   1  13       32.14       28.19     20.18 o 
   5   1  13       62.26       58.15     30.15 o 
 -16   2  13       39.25       76.89     55.11 o 
 -14   2  13       43.06       18.47     21.22 o 
 -12   2  13       42.79       31.76     27.88 o 
 -10   2  13      220.66      174.29     28.62 o 
  -8   2  13       58.73       78.32     18.20 o 
  -6   2  13      142.91      146.92     23.17 o 
  -4   2  13      126.10       64.95     26.12 o 
  -2   2  13       46.97       47.94     20.25 o 
   0   2  13      156.90      171.07     25.55 o 
   2   2  13       84.06      106.28     23.66 o 
   4   2  13       20.28       13.12     20.14 o 
   6   2  13       23.42       46.23     26.23 o 
 -15   3  13       75.48      188.30     53.11 o 
 -13   3  13       26.96       -9.50     20.49 o 
 -11   3  13        4.68       36.39     28.50 o 
  -9   3  13      139.41       87.53     20.55 o 
  -7   3  13       82.01      134.22     21.37 o 
  -5   3  13       46.92       40.70     22.28 o 
  -3   3  13        1.42       -0.78     20.87 o 
  -1   3  13      131.68      110.29     22.65 o 
   1   3  13       50.43       47.40     23.06 o 
   3   3  13       24.07       63.35     21.30 o 
   5   3  13        3.01       43.48     29.96 o 
 -14   4  13       78.38       98.23     52.13 o 
 -12   4  13       38.97       44.35     30.04 o 
 -10   4  13      143.78      209.07     44.25 o 
  -8   4  13      111.40      176.97     39.31 o 
  -6   4  13       75.69       72.80     20.30 o 
  -4   4  13       70.04       82.21     26.19 o 
  -2   4  13      105.19      116.37     36.86 o 
   0   4  13      164.95      155.15     38.43 o 
   2   4  13       84.07      123.97     35.73 o 
   4   4  13       14.49       47.46     35.92 o 
 -13   5  13       37.21      130.29     96.88 o 
 -11   5  13       35.31       42.14     32.93 o 
  -9   5  13       71.52      120.10     39.90 o 
  -7   5  13       24.08       59.73     34.14 o 
  -5   5  13       32.04       51.79     21.02 o 
  -3   5  13       47.62       55.13     35.93 o 
  -1   5  13       47.65       77.90     41.28 o 
   1   5  13      160.88      198.70     43.08 o 
   3   5  13        0.21       66.99     34.80 o 
 -10   6  13       41.50       78.36     57.99 o 
  -8   6  13        6.81       -2.16     42.34 o 
  -6   6  13       82.40       96.20     57.72 o 
  -4   6  13        1.37       19.48     21.42 o 
  -2   6  13       50.53       63.12     34.75 o 
   0   6  13      142.25      189.68     42.74 o 
  -5   7  13       31.08       53.79     51.55 o 
 -12   0  14      125.02       98.17     23.40 o 
 -10   0  14      146.90      117.06     39.65 o 
  -8   0  14      151.77      167.46     56.20 o 
  -6   0  14      307.59      237.33     66.39 o 
  -4   0  14      228.09      196.22     43.37 o 
  -2   0  14      314.37      282.00     51.25 o 
   0   0  14      216.58      240.78     45.78 o 
   2   0  14        0.97      -16.26     29.76 o 
   4   0  14      185.35      118.93     66.43 o 
 -15   1  14       34.71      -17.91     35.69 o 
 -13   1  14       67.66       52.33     23.30 o 
 -11   1  14       33.91       32.55     12.78 o 
  -9   1  14        4.63        9.93     15.33 o 
  -7   1  14       81.19       81.43     25.16 o 
  -5   1  14      158.93      156.37     24.53 o 
  -3   1  14       14.29       45.81     20.51 o 
  -1   1  14      121.73      120.70     26.84 o 
   1   1  14       47.35       47.38     21.03 o 
   3   1  14        5.01       29.32     28.85 o 
 -16   2  14       25.67      -16.85     28.60 o 
 -14   2  14       65.77      131.56     53.15 o 
 -12   2  14       96.11       58.04     26.80 o 
 -10   2  14        4.61       22.82     27.66 o 
  -8   2  14      197.17      170.23     21.97 o 
  -6   2  14       14.93       41.86     20.35 o 
  -4   2  14      166.18      151.58     27.62 o 
  -2   2  14      144.66      141.80     24.44 o 
   0   2  14       13.02       65.60     25.92 o 
   2   2  14      117.60      149.95     29.72 o 
   4   2  14        0.14       24.30     26.28 o 
 -15   3  14       31.09       47.85     44.24 o 
 -13   3  14       28.24       12.44     45.86 o 
 -11   3  14        8.79       41.86     28.06 o 
  -9   3  14       63.85       62.07     20.87 o 
  -7   3  14        5.22       26.53     27.55 o 
  -5   3  14       35.10       74.41     25.84 o 
  -3   3  14       72.76      108.20     37.19 o 
  -1   3  14       14.20       37.88     29.55 o 
   1   3  14       23.77       40.66     29.30 o 
   3   3  14       10.75        4.19     26.54 o 
 -14   4  14        7.91       -7.20     35.56 o 
 -12   4  14        6.95      104.27     49.51 o 
 -10   4  14        4.54       65.04     45.62 o 
  -8   4  14        0.03      -15.86     32.01 o 
  -6   4  14       21.75       73.84     25.09 o 
  -4   4  14        0.78        1.51     20.87 o 
  -2   4  14        1.45       29.04     36.05 o 
   0   4  14       17.32       88.19     54.83 o 
   2   4  14        0.02       59.71     36.95 o 
 -11   5  14        7.30        3.19     45.61 o 
  -9   5  14        4.60        4.37     34.44 o 
  -7   5  14        0.84      -13.19     79.45 o 
  -5   5  14        0.04       23.22     32.44 o 
  -3   5  14       12.45       20.47     30.11 o 
  -1   5  14        1.11      -16.74     43.26 o 
  -8   6  14        0.16       19.15     46.89 o 
  -6   6  14       17.59       97.09     56.88 o 
  -4   6  14        1.05      -32.03     38.89 o 
 -15   1  15        0.17       58.08    106.58 o 
 -13   1  15        0.17        9.84     26.35 o 
 -11   1  15       13.06       21.54     24.17 o 
  -9   1  15       33.06       22.63     16.72 o 
  -7   1  15       75.86       90.83     30.27 o 
  -5   1  15       11.21       27.65     19.06 o 
  -3   1  15        5.55       11.56     17.87 o 
  -1   1  15        8.93       43.99     19.88 o 
   1   1  15        5.61       26.16     25.27 o 
 -14   2  15       40.38       25.26     26.23 o 
 -12   2  15       11.94       20.30     35.67 o 
 -10   2  15        0.05        1.44     23.68 o 
  -8   2  15      109.89      108.72     24.50 o 
  -6   2  15       26.88        7.59     18.08 o 
  -4   2  15        0.34        4.42     24.91 o 
  -2   2  15      108.48      118.89     26.53 o 
   0   2  15        6.15       40.80     30.75 o 
   2   2  15        0.46       31.06     24.24 o 
 -13   3  15       14.80       67.65     42.01 o 
 -11   3  15        0.83      -35.62     35.62 o 
  -9   3  15       37.32       64.99     33.60 o 
  -7   3  15       18.07       21.88     20.22 o 
  -5   3  15       24.99       79.88     35.53 o 
  -3   3  15        9.52      -20.19     26.03 o 
  -1   3  15       10.79       55.06     29.56 o 
   1   3  15       10.63       54.42     27.48 o 
 -12   4  15        3.84       25.65     29.85 o 
 -10   4  15       11.44       20.39     38.01 o 
  -8   4  15       71.09       56.09     55.50 o 
  -6   4  15       33.88       65.39     52.69 o 
  -4   4  15       12.92       41.69     24.03 o 
  -2   4  15       36.75      133.45     49.00 o 
  -9   5  15        0.08       -0.20     35.37 o 
  -7   5  15      126.46      240.33     60.20 o 
  -5   5  15        1.57      -79.09     79.09 o 
 -12   0  16       23.82       38.05     50.65 o 
 -10   0  16       40.21       71.21     41.24 o 
  -8   0  16      121.30      172.10     65.68 o 
  -6   0  16       11.27       27.61     32.38 o 
  -4   0  16       27.60       40.57     32.62 o 
  -2   0  16       35.62       25.86     33.22 o 
   0   0  16      127.85      126.15     39.93 o 
 -13   1  16        0.42       36.72     27.38 o 
 -11   1  16        7.52       15.44     24.64 o 
  -9   1  16       95.47       79.01     25.75 o 
  -7   1  16        0.26        4.28     27.49 o 
  -5   1  16        4.94       28.53     20.44 o 
  -3   1  16       23.87       31.86     21.25 o 
  -1   1  16       12.47       20.77     23.03 o 
 -12   2  16        0.38       18.01     34.01 o 
 -10   2  16       96.74       33.76     33.58 o 
  -8   2  16        2.64      -24.85     50.06 o 
  -6   2  16       37.60       25.78     25.69 o 
  -4   2  16        2.60       46.16     26.80 o 
  -2   2  16       25.22       -0.74     26.99 o 
 -11   3  16        3.23       31.13     34.97 o 
  -9   3  16       19.03      100.92     39.42 o 
  -7   3  16        5.19       49.66     87.83 o 
  -5   3  16        5.78       43.49     26.62 o 
  -3   3  16        3.63       54.98     34.87 o 
  -8   4  16        6.58      274.47    170.53 o 
  -6   4  16        0.58       31.66     62.94 o 
  -9   1  17        2.41      -13.25     40.17 o 
  -7   1  17        0.40       14.18     33.29 o 
  -5   1  17        0.14       37.24     36.69 o 
                                                 
